# Supplementary material for: Interleukin 10 mutant zebrafish have an enhanced interferon gamma response and improved survival against a Mycobacterium marinum infection
Source: Sci Rep. 2018 Jul 9;8:10360. doi: 10.1038/s41598-018-28511-w (PMC6037744; doi:10.1038/s41598-018-28511-w)
Supplement: Supplementary file 2 — Supplementary Table S1 [file 41598_2018_28511_MOESM2_ESM.xlsx]

## Sheet: Supplementary Table S1
interleukin 10 mutant zebrafish have an enhanced interferon gamma response and improved survival against a Mycobacterium marinum infection
Sanna-Kaisa E. Harjula, Markus J.T. Ojanen, Sinja Taavitsainen, Matti Nykter, Mika Rämet*
Supplementary Table S1
All mutations found in the whole genome sequencing analysis
P values were calculated with Fisher's exact test, P < 0.05 was considered significant.
Chromosome	Position	Reference sequence	Mutated sequence	Gene	Mutation effect	Allele fraction in il10e46/e46	Total reads in il10e46/e46	Allele fraction in WT	Total reads in WT	P value
Allele fraction 100 % in il10e46/e46
chr1	10637778	T	C	zgc:174945	Missense p.K149R	1	10	1	14	1
chr1	10637802	A	T	zgc:174945	Missense p.L141Q	1	8	1	7	1
chr1	10637810	G	T	zgc:174945	Missense p.H138Q	1	7	1	7	1
chr1	10638092	T	G	zgc:174945	Missense p.T76P	1	5	1	1	1
chr1	10638156	A	T	zgc:174945	Missense p.N54K	1	2	1	5	1
chr1	25719936	G	A	si:dkey-30k22.5	Splice site	1	6	1	5	1
chr2	19520302	T	C	pimr54	Missense p.E8G	1	6	1	1	1
chr3	3433746	T	A	si:dkey-46g23.5	Missense p.E1422D	1	6	1	4	1
chr3	24211741	A	C	adsl	Missense p.T151P	1	13	1	23	1
chr5	4263297	G	T	srrt	Missense p.P703T	1	7	1	5	1
chr5	50963250	C	G	col4a3bpa	Missense p.I544M, p.I570M	1	6	1	10	1
chr5	61617116	A	C	si:dkey-261j4.4	Missense p.F72C	1	2	1	5	1
chr6	28217674	T	C	bcl6a	Missense p.I460V	1	1	1	5	1
chr6	34035911	G	A	si:ch73-185c24.2	Missense p.V237I	1	22	1	6	1
chr6	36381901	G	A	rhcgl1	Missense p.D33N	1	3	1	5	1
chr7	46029124	C	A	ccne1	Missense p.P379Q	1	2	1	9	1
chr12	4411527	T	A	si:ch211-173d10.1	Missense p.Y730F	1	8	1	4	1
chr12	30346575	T	C	tdrd1	Missense p.Q1157R	1	7	1	5	1
chr12	30348061	A	G	tdrd1	Missense p.S1133P	1	6	1	7	1
chr12	30351902	T	A	tdrd1	Missense p.T728S	1	6	1	1	1
chr12	35934899	A	C	rnf213b	Missense p.L236V	1	2	1	6	1
chr16	53455870	C	G	rbm24b	Missense p.S25C	1	3	1	5	1
chr16	53495407	C	G	grinab	Missense p.S8R	1	8	1	6	1
chr16	53498375	A	G	grinab	Missense p.N103D	1	8	1	5	1
chr17	19449034	G	T	dicer1	Missense p.S735Y	1	6	1	7	1
chr18	26800148	A	C	znf592	Missense p.D1111E	1	17	1	8	1
chr18	26800167	C	G	znf592	Missense p.G1105A	1	21	1	7	1
chr18	26804233	T	A	znf592	Missense p.L932F	1	7	1	6	1
chr19	7930940	A	C	si:dkey-266f7.4	Missense p.N116T	1	13	1	15	1
chr19	7931820	C	A	si:dkey-266f7.4	Missense p.D193E	1	23	1	21	1
chr19	7941665	A	G	si:dkey-266f7.5	Missense p.I61V	1	15	1	12	1
chr19	7941678	G	A	si:dkey-266f7.5	Missense p.R65K	1	14	1	12	1
chr19	7942204	T	G	si:dkey-266f7.5	Missense p.Y156D	1	4	1	8	1
chr19	7942337	C	T	si:dkey-266f7.5	Missense p.A200V	1	7	1	12	1
chr19	7949862	A	G	si:dkey-266f7.5	Missense p.I229V	1	7	1	10	1
chr20	46085124	T	C	taar12a	Missense p.K239R	1	7	1	4	1
chr20	46085656	T	G	taar12a	Missense p.M62L	1	5	1	9	1
chr20	46207032	G	T	taar15	Missense p.W12L	1	4	1	11	1
chr20	46207756	C	A	taar15	Missense p.F253L	1	5	1	6	1
chr20	46207832	T	C	taar15	Missense p.F279L	1	6	1	6	1
chr20	46291849	A	G	taar14d	Missense p.I189V	1	27	1	46	1
chr20	46357302	G	A	bmf2	Missense p.P140L	1	12	1	31	1
chr21	15138588	G	T	sfswap	Missense p.S907Y	1	5	1	3	1
chr21	15138618	G	C	sfswap	Missense p.A897G	1	6	1	5	1
chr21	19580522	G	A	rai14	Missense p.A93T	1	6	1	5	1
chr22	6078391	A	C	si:dkey-19a16.2	Stopgain p.Y52X	1	21	1	61	1
chr22	6078392	T	C	si:dkey-19a16.2	Missense p.Y52C	1	20	1	61	1
chr22	6078408	A	C	si:dkey-19a16.2	Missense p.Y47D	1	22	1	57	1
chr22	6546965	C	G	zgc:171490	Missense p.G333R	1	6	1	12	1
chr22	6547542	G	A	zgc:171490	Missense p.A249V	1	3	1	7	1
chr22	6547794	G	A	zgc:171490	Missense p.L235F	1	5	1	7	1
chr22	6547796	T	G	zgc:171490	Missense p.K234T	1	5	1	7	1
chr22	6547814	G	C	zgc:171490	Missense p.T228R	1	5	1	7	1
chr22	6547821	A	T	zgc:171490	Missense p.C226S	1	5	1	8	1
chr22	6548342	C	T	zgc:171490	Missense p.G52E	1	10	1	13	1
chr22	6562428	A	T	zgc:171490	Missense p.F9L	1	8	1	24	1
chr22	6562432	T	C	zgc:171490	Missense p.Y8C	1	8	1	23	1
chr22	15967621	T	G	stil	Missense p.I754M	1	1	1	6	1
chr22	15968031	C	T	stil	Missense p.T836I	1	2	1	5	1
chr22	15968147	C	T	stil	Missense p.P875S	1	2	1	5	1
chr22	15968799	C	G	stil	Missense p.T953R	1	1	1	5	1
chr22	15968844	C	T	stil	Missense p.T968I	1	2	1	5	1
chr22	22325160	G	A	si:ch211-129c21.1	Missense p.T298I	1	8	1	1	1
chr22	26224321	A	C	c3b.1	Missense p.L320V	1	8	1	6	1
chr23	9548070	G	A	osbpl2b	Missense p.V332I	1	6	1	14	1
chr23	16978304	A	T	dnmt3bb.3	Missense p.L534Q	1	1	1	6	1
chr23	16978307	A	G	dnmt3bb.3	Missense p.M533T	1	2	1	6	1
chr23	16978857	T	C	dnmt3bb.3	Missense p.I418V	1	1	1	5	1
chr25	21075385	A	T	prr5a	Missense p.S402T	1	6	1	14	1
chr25	21806416	C	T	zgc:158222	Missense p.M401I	1	5	1	5	1
chr22	6548130	T	C	zgc:171490	Missense p.N123D	1	9	0.941176	17	1
chr22	6548136	G	A	zgc:171490	Missense p.H121Y	1	9	0.933333	15	1
chr11	6316335	T	C	ranbp3a	Missense p.S500P	1	38	0.925926	27	0.169
chr22	6548153	T	A	zgc:171490	Missense p.D115V	1	9	0.909091	11	1
chr11	6307059	A	T	ranbp3a	Missense p.E175D	1	40	0.90566	53	0.068
chr24	31340922	A	G	fam168b	Missense p.T146A	1	5	0.9	10	1
chr6	33878329	G	C	tmem69	Missense p.L11V	1	9	0.888889	9	1
chr20	46085345	G	T	taar12a	Missense p.F165L	1	4	0.875	8	1
chr21	15138648	T	C	sfswap	Missense p.N887S	1	5	0.875	8	1
chr2	50006151	G	A	si:ch211-106n13.3	Missense p.A603V	1	5	0.833333	6	1
chr13	9217977	T	C	si:dkey-33c12.12	Missense p.I129V	1	10	0.833333	6	0.375
chr19	7099057	A	C	mhc1uba	Missense p.E249A	1	3	0.833333	6	1
chr12	35875707	A	G	cep131	Missense p.V165A	1	3	0.8	10	1
chr18	26781149	T	C	kti12	Missense p.N57S	1	7	0.8	5	0.417
chr12	13139362	C	T	cmn	Missense p.T578M	1	5	0.777778	9	0.505
chr1	9246225	C	G	zgc:136472	Missense p.G166A	1	4	0.75	8	0.515
chr15	38124085	T	G	si:dkey-24p1.1	Missense p.K608Q	1	14	0.75	20	0.063
chr16	9415749	G	A	ice1	Missense p.E1320K	1	2	0.75	12	1
chr1	9246242	C	A	zgc:136472	Missense p.E160D	1	4	0.714286	7	0.491
chr5	51170860	T	A	snapc4	Missense p.L998F	1	5	0.666667	12	0.261
chr19	30898621	A	T	si:ch211-194e15.5	Missense p.V871E	1	1	0.666667	9	1
chr3	7311298	C	G	zgc:113443	Missense p.D11H	1	9	0.636364	11	0.094
chr22	20141166	AAG	A	eef2a.1	Frameshift p.K665fs	1	4	0.636364	11	0.516
chr22	20141170	G	C	eef2a.1	Missense p.R666T	1	4	0.636364	11	0.516
chr7	45993205	G	T	zgc:101715	Splice site	1	8	0.625	8	0.2
chr3	7311297	T	G	zgc:113443	Missense p.D11A	1	8	0.583333	12	0.055
chr9	34934235	C	A	cdc16	Missense p.A126S	1	13	0.555556	9	0.017
chr3	7311318	T	G	zgc:113443	Missense p.Q4P	1	10	0.545455	11	0.035
chr9	34840360	C	T	crlf2	Missense p.V34I	1	8	0.545455	11	0.045
chr5	51597800	T	A	ckmt2b	Missense p.M29K	1	5	0.444444	18	0.046
chr12	18782541	G	A	mkl1b	Missense p.A779T	1	2	0.384615	13	0.2
chr11	36205982	T	A	grm2b	Missense p.D280E	1	11	0.166667	12	0
chr11	14138006	T	G	med16	Missense p.I762M	1	39	0.105263	19	0
chr11	17994290	A	T	rpusd4	Missense p.E358D	1	32	0.0943396	53	0
chr11	13616264	C	T	sid1	Missense p.M82I	1	24	0.08	25	0
chr11	14321706	A	G	ptbp1b	Missense p.T7A	1	15	0.0588235	17	0
chr3	18758171	C	T	narfl	Missense p.R137C	1	8	0.05	20	0
chr11	13610970	A	T	si:ch211-1a19.2	Missense p.S16T	1	17	0.04	25	0
chr11	13094913	A	G	elovl1b	Missense p.S290P	1	36	0.0263158	38	0
chr11	13610873	A	G	si:ch211-1a19.2	Missense p.I23T	1	24	0	32	0
chr11	13610875	G	T	si:ch211-1a19.2	Missense p.S22R	1	25	0	33	0
chr11	13618331	G	C	sid1	Missense p.T5R	1	30	0	26	0
chr11	14343708	CAAT	C	si:ch211-262i1.6	Non-frameshift indel p.46_46del	1	7	0	6	0.001
chr11	18158579	A	C	zgc:173545	Missense p.H288P	1	8	0	22	0
chr11	18158580	C	A	zgc:173545	Missense p.H288Q	1	8	0	23	0
chr11	18158621	A	T	zgc:173545	Missense p.Y302F	1	16	0	21	0
chr11	18158663	C	T	zgc:173545	Missense p.S316F	1	13	0	19	0
chr11	18158703	C	A	zgc:173545	Missense p.F329L	1	11	0	16	0
chr11	18223420	G	A	tmcc1b	Missense p.E268K	1	14	0	24	0
chr11	21138119	A	T	il10	Stopgain p.K28X	1	9	0	12	0
Allele fraction ≥ 50 and < 100 % in il10e46/e46
chr11	17984648	A	C	rpusd4	Missense p.K69Q	0.967742	31	0.0571429	35	0
chr11	36784982	A	G	parapinopsinb	Missense p.K293R	0.966102	59	0.159574	94	0
chr11	18814495	G	C	zgc:175264	Missense p.A184G	0.965517	29	0.555556	18	0.001
chr19	7931783	A	G	si:dkey-266f7.4	Missense p.D181G	0.961538	26	1	23	1
chr20	23842603	G	A	si:dkey-15j16.3	Missense p.H6Y	0.961538	26	0.545455	22	0.001
chr11	13765684	C	A	wdr18	Missense p.T354N	0.961538	26	0	39	0
chr20	25643313	C	A	si:dkeyp-117h8.4	Missense p.R226I	0.954545	22	0.818182	44	0.253
chr6	8496602	T	A	pglyrp2	Missense p.N236Y	0.95	40	0.938776	49	1
chr20	52826186	C	A	tbc1d7	Splice site	0.944444	18	1	29	0.383
chr7	4648903	A	T	si:dkey-83f18.3	Missense p.K65N	0.941176	34	1	45	0.182
chr11	36409726	A	G	cyb561d1	Missense p.K12E	0.941176	17	0.333333	24	0
chr3	25857144	G	A	zgc:171844	Missense p.E21K	0.941176	17	0.0740741	27	0
chr16	10292682	A	C	flot1b	Missense p.S417A	0.938462	65	0.870968	62	0.234
chr7	55531847	G	A	aprt	Splice site	0.925926	27	0.84	25	0.411
chr22	6548408	C	T	zgc:171490	Missense p.R30K	0.923077	13	0.941176	17	1
chr11	6283059	A	G	ctns	Missense p.N77D	0.923077	13	0.851852	27	1
chr14	30353108	A	T	mtus1a	Missense p.E346D	0.916667	12	1	19	0.387
chr22	6548355	C	T	zgc:171490	Missense p.G48S	0.916667	12	0.923077	13	1
chr2	47957409	C	A	fzd8b	Missense p.G26C	0.916667	12	0.888889	9	1
chr20	41835341	G	A	mcm9	Missense p.G660R	0.913043	23	0.791667	24	0.416
chr23	16978403	C	G	dnmt3bb.3	Missense p.R501T	0.909091	11	0.909091	11	1
chr6	42336369	C	T	fancd2	Missense p.S28N	0.909091	11	0.692308	26	0.229
chr3	6326155	T	A	zgc:136767	Missense p.N27K	0.909091	11	0.388889	18	0.008
chr11	36414983	A	G	cyb561d1	Missense p.T146A	0.904762	21	0.705882	17	0.207
chr11	36414984	C	T	cyb561d1	Missense p.T146I	0.904762	21	0.705882	17	0.207
chr3	3440303	T	C	si:dkey-46g23.5	Missense p.I538V	0.9	20	1	10	0.54
chr8	26720441	G	T	kazna	Missense p.L589I	0.9	10	0.954545	22	0.534
chr2	23750432	T	G	xirp1	Missense p.T2252P	0.9	10	0.9375	16	1
chr22	6548336	G	A	zgc:171490	Missense p.T54I	0.9	10	0.923077	13	1
chr23	16978400	T	C	dnmt3bb.3	Missense p.K502R	0.9	10	0.909091	11	1
chr16	10724845	G	C	zgc:165409	Missense p.E112Q	0.9	20	0.904762	21	1
chr20	20655142	T	C	rtn1b	Missense p.Y198H	0.9	30	0.533333	30	0.003
chr12	28761978	G	A	tbx21	Missense p.D192N	0.9	10	0.25	8	0.013
chr11	18158707	C	CTACCTT	zgc:173545	Non-frameshift indel p.P331delinsLPS	0.9	10	0	14	0
chr6	8496925	A	T	pglyrp2	Missense p.V128D	0.896552	29	0.909091	33	1
chr20	23841588	T	A	si:dkey-15j16.3	Missense p.M162L	0.894737	19	0.733333	15	0.37
chr22	6548322	G	A	zgc:171490	Missense p.L59F	0.888889	9	0.909091	11	1
chr24	23747202	G	A	mcmdc2	Missense p.P670S	0.888889	9	0.571429	7	0.262
chr16	12204962	A	C	lpcat3	Missense p.S220A	0.888889	9	0.5	6	0.235
chr3	6326160	G	A	zgc:136767	Missense p.R29K	0.888889	9	0.352941	17	0.014
chr20	23841553	C	A	si:dkey-15j16.3	Missense p.K173N	0.882353	17	0.7	10	0.326
chr6	51565534	G	C	rbl1	Missense p.P341A	0.88	25	0.892857	28	1
chr24	10020627	T	C	zgc:171750	Missense p.S170G	0.88	25	0.631579	19	0.074
chr7	4648881	C	T	si:dkey-83f18.3	Missense p.T58I	0.878788	33	0.853659	41	1
chr2	47956733	A	G	fzd8b	Missense p.I251T	0.875	8	1	8	1
chr2	47956734	T	C	fzd8b	Missense p.I251V	0.875	8	1	8	1
chr10	26990891	A	G	faub	Missense p.I46V	0.875	8	1	3	1
chr20	34417642	G	A	fam129aa	Missense p.C774Y	0.875	16	0.722222	18	0.405
chr17	28639333	T	G	heatr5a	Missense p.L673V	0.875	8	0.555556	9	0.294
chr3	7311289	T	C	zgc:113443	Missense p.T14A	0.875	8	0.5	12	0.158
chr12	35927622	T	C	rnf213b	Missense p.K1489R	0.875	8	0.428571	7	0.119
chr11	6307769	C	G	ranbp3a	Missense p.Q195E	0.875	48	0.181818	44	0
chr1	9632362	A	G	ugt5b4	Missense p.V236A	0.863636	22	0.923077	26	0.649
chr20	39367689	G	C	pbk	Missense p.P23A	0.862069	29	0.828571	35	1
chr11	37197014	A	G	itih3b	Missense p.I843M	0.86	50	0.517241	58	0
chr1	8691782	T	C	abcg2b	Missense p.K47R	0.857143	7	0.875	8	1
chr20	46128095	G	C	taar1b	Missense p.H165Q	0.857143	7	0.75	8	1
chr8	26818604	C	T	si:ch211-156j16.1	Missense p.T5I	0.857143	7	0.714286	14	0.624
chr6	34033542	G	C	si:ch73-185c24.2	Missense p.E120D	0.857143	28	0.636364	11	0.188
chr6	33920960	T	C	akr1a1b	Missense p.T289A	0.857143	21	0.5	12	0.044
chr3	6350324	C	T	zgc:136767	Missense p.T353I	0.857143	14	0.363636	11	0.017
chr7	4648878	C	T	si:dkey-83f18.3	Missense p.T57I	0.852941	34	0.85	40	1
chr16	4770454	A	C	ube3d	Missense p.I12L	0.852941	34	0.848485	33	1
chr20	38547817	G	A	gtf3c2	Missense p.G185D	0.85	20	0.666667	15	0.246
chr1	10930883	T	A	dmd	Missense p.M2097L	0.846154	13	0.954545	22	0.541
chr20	23953822	A	G	casp8ap2	Missense p.T1384A	0.846154	26	0.666667	15	0.248
chr1	58111755	T	G	caspbl	Missense p.K24N	0.846154	26	0.634146	41	0.094
chr20	25666812	T	A	si:dkeyp-117h8.2	Missense p.E200D	0.846154	13	0.5	10	0.169
chr20	45772072	G	T	trmt6	Missense p.D11E	0.842105	38	0.727273	44	0.287
chr20	33991889	G	A	zp3a.1	Missense p.V23I	0.842105	38	0.681818	44	0.123
chr3	55175187	T	A	kank2	Missense p.Q626L	0.84	25	0.3125	16	0.001
chr11	9948043	C	T	nlgn1	Missense p.D149N	0.84	25	0.04	25	0
chr20	4716320	T	C	papola	Missense p.T684A	0.835616	73	0.746988	83	0.238
chr22	24312378	A	T	uts2d	Missense p.L49M	0.833333	6	0.833333	6	1
chr1	58624287	A	G	zgc:174890	Missense p.D173G	0.833333	18	0.789474	19	1
chr2	43647395	G	C	itgb1b.2	Missense p.L257V	0.833333	12	0.772727	22	1
chr8	45311757	A	G	ubap2b	Missense p.I332V	0.833333	6	0.75	8	1
chr20	46165300	A	T	taar10	Missense p.F41Y	0.833333	6	0.722222	18	1
chr14	2080460	C	G	LOC103909937,pcdh2g3	Missense p.V196L	0.833333	24	0.714286	21	0.476
chr20	46146213	C	A	taar10d	Missense p.M172I	0.833333	6	0.647059	17	0.621
chr25	29395067	C	T	ugt5a3	Missense p.R47K	0.833333	12	0.545455	11	0.193
chr3	6326136	T	C	zgc:136767	Missense p.L21P	0.833333	12	0.4	20	0.028
chr3	55175181	G	A	kank2	Missense p.A628V	0.833333	24	0.3125	16	0.002
chr11	44626561	C	T	rbm34	Missense p.R117C	0.833333	54	0.26087	46	0
chr6	18536239	G	T	suz12b	Missense p.V148F	0.833333	6	0	5	0.015
chr20	23842097	T	C	si:dkey-15j16.3	Missense p.N70D	0.828571	35	0.820513	39	1
chr20	46741210	G	A	si:ch211-57i17.1	Missense p.R36Q	0.828125	64	0.944444	54	0.084
chr24	23735297	A	C	ppp1r42	Missense p.M171L	0.828125	64	0.792208	77	0.67
chr6	25261459	T	C	ccbl2	Missense p.L17S	0.826087	23	0.805556	36	1
chr24	9723668	C	G	topbp1	Missense p.D1118E	0.826087	23	0.714286	21	0.481
chr20	41985917	C	T	si:dkeyp-114g9.1	Missense p.D200N	0.826087	23	0.625	16	0.264
chr20	51012391	C	G	mpp5b	Missense p.T23R	0.825397	63	0.947368	76	0.028
chr11	18053464	A	G	zgc:175135	Missense p.M15V	0.824324	74	0.333333	9	0.004
chr14	34952912	T	G	il12ba	Missense p.F10L	0.823529	17	0.931034	29	0.343
chr20	38548419	A	T	gtf3c2	Missense p.T296S	0.823529	17	0.6875	16	0.438
chr11	37188952	A	C	itih3b	Missense p.K556T	0.821429	28	0.173913	46	0
chr20	39367221	T	C	pbk	Missense p.N25S	0.820513	39	0.685714	35	0.278
chr10	20445525	T	C	loxl2a	Missense p.I9V	0.818182	22	0.8	20	1
chr10	20445529	C	A	loxl2a	Missense p.L7F	0.818182	22	0.789474	19	1
chr11	36414945	A	C	cyb561d1	Missense p.K133T	0.818182	11	0.736842	19	1
chr9	22667876	C	T	si:dkey-189g17.2	Missense p.A839V	0.818182	11	0	9	0
chr11	44626556	T	C	rbm34	Missense p.V115A	0.813559	59	0.265306	49	0
chr20	46237360	T	G	taar14a	Missense p.S120R	0.8125	16	0.947368	19	0.312
chr14	30967732	C	T	zgc:92907	Missense p.V161I	0.8125	16	0.916667	12	0.613
chr10	24425257	A	G	zgc:158234	Missense p.N225S	0.8125	16	0.6	10	0.369
chr20	51046008	G	A	mpp5b	Missense p.D314N	0.810811	74	0.990291	103	0
chr1	58612232	G	C	zgc:174928	Missense p.E270Q	0.809524	21	0.521739	23	0.06
chr3	14100864	T	G	nfil3-6	Missense p.N308H	0.806452	31	0.162162	37	0
chr23	43688852	C	G	otud4	Missense p.A800G	0.804878	41	0.611111	36	0.079
chr17	41049907	T	G	rbks	Missense p.Q122P	0.804348	46	0.811321	53	1
chr2	49057907	T	G	abhd17aa	Splice site	0.803922	51	0.719298	57	0.37
chr6	27915366	C	A	cep63	Missense p.P281H	0.803279	61	0.887755	98	0.167
chr20	46741266	T	A	si:ch211-57i17.1	Missense p.C55S	0.8	45	0.88	50	0.399
chr22	6547820	C	T	zgc:171490	Missense p.C226Y	0.8	5	0.875	8	1
chr20	34193595	C	T	hmcn1	Missense p.G2715S	0.8	15	0.833333	6	1
chr20	46128507	G	A	taar1b	Missense p.A28V	0.8	5	0.833333	6	1
chr22	20293397	G	T	mbd3b	Splice site	0.8	5	0.833333	12	1
chr20	23841666	T	A	si:dkey-15j16.3	Missense p.N136Y	0.8	30	0.782609	23	1
chr20	46237412	G	A	taar14a	Missense p.A138T	0.8	15	0.777778	18	1
chr22	26129632	C	T	c3b.2	Missense p.M308I	0.8	10	0.714286	7	1
chr20	23950117	A	G	casp8ap2	Missense p.T196A	0.8	10	0.7	10	1
chr7	4621825	C	A	zgc:162060	Missense p.P202T	0.8	15	0.666667	9	0.635
chr6	42335664	G	A	fancd2	Missense p.P119S	0.8	10	0.631579	19	0.431
chr20	39459943	A	G	pimr128	Missense p.K306E	0.8	50	0.62	50	0.077
chr6	28753857	A	G	tprg1	Missense p.K3E	0.8	10	0.571429	14	0.388
chr20	24937472	A	C	epha7	Missense p.S326A	0.8	5	0.411765	17	0.311
chr24	10019475	G	A	zgc:171750	Missense p.P554S	0.796296	54	0.594595	37	0.058
chr24	10019479	G	T	zgc:171750	Missense p.H552Q	0.796296	54	0.567568	37	0.034
chr24	17368343	T	A	cul1b	Missense p.Y498F	0.793103	58	0.704225	71	0.312
chr3	60601949	TCCG	T	srsf2b	Non-frameshift indel p.105_106del	0.791667	24	0.633333	30	0.243
chr3	54591514	G	A	dnmt1	Missense p.L1498F	0.789474	19	0.5	14	0.136
chr3	6350322	A	T	zgc:136767	Missense p.E352D	0.785714	14	0.4	10	0.092
chr11	8167624	A	C	uox	Missense p.H34Q	0.783333	60	0.0428571	70	0
chr7	4988574	C	G	si:dkey-81n2.1	Missense p.T134R	0.782609	23	0.875	32	0.467
chr6	34033513	T	A	si:ch73-185c24.2	Missense p.L111M	0.782609	23	0.777778	9	1
chr20	25642873	G	A	si:dkeyp-117h8.4	Missense p.H373Y	0.782609	23	0.75	36	1
chr3	61542585	C	G	zgc:113295	Missense p.A63G	0.782609	46	0.5	50	0.006
chr16	9411962	G	A	ice1	Missense p.E809K	0.777778	9	1	3	1
chr15	14116767	G	A	clca1	Missense p.D698N	0.777778	9	0.933333	15	0.533
chr17	41049836	G	A	rbks	Missense p.P146S	0.777778	36	0.775	40	1
chr3	31946933	C	A	zgc:193811	Missense p.T53N	0.777778	27	0.714286	56	0.605
chr22	23624932	A	T	cfhl4	Missense p.S48T	0.777778	9	0.705882	17	1
chr20	20897037	T	G	xrcc3	Missense p.K316T	0.777778	9	0.7	10	1
chr2	49984616	T	A	ccr12a	Missense p.K204M	0.777778	9	0.461538	13	0.203
chr12	19383127	TAA	T	gspt1	Splice site	0.777778	9	0.411765	17	0.11
chr23	38173865	C	A	zgc:112994	Missense p.P31Q	0.777778	18	0.3125	16	0.014
chr3	6326232	A	G	zgc:136767	Missense p.K53R	0.777778	9	0.26087	23	0.015
chr14	6217609	A	C	hdx	Missense p.S380A	0.775862	58	0.90411	73	0.052
chr11	43713102	A	G	gli2b	Missense p.M1188V	0.775	40	0.382353	34	0.001
chr20	45764666	A	C	trmt6	Missense p.I303R	0.774194	31	0.880952	42	0.339
chr20	45764663	G	T	trmt6	Missense p.A304D	0.774194	31	0.85	40	0.539
chr10	41207187	T	G	adrb3b	Missense p.M393R	0.774194	31	0.40625	32	0.005
chr3	61278766	C	T	lmtk2	Missense p.A516V	0.773585	53	0.446809	47	0.001
chr20	34767367	G	A	paqr8	Missense p.R35C	0.772727	22	0.8	20	1
chr5	3839079	C	G	LOC100535945	Missense p.Q378H	0.770833	96	0.625	152	0.018
chr5	54939630	G	A	cd180	Missense p.A269T	0.769231	13	0.8	15	1
chr20	39457834	A	C	pimr128	Missense p.K43N	0.769231	26	0.789474	19	1
chr20	34994029	C	T	cnstb	Missense p.R299K	0.769231	13	0.777778	18	1
chr24	9723683	G	A	topbp1	Missense p.M1123I	0.769231	26	0.75	24	1
chr5	57814454	C	A	sik2a	Missense p.C345F, p.C838F	0.769231	13	0.666667	15	0.686
chr3	6350326	C	A	zgc:136767	Missense p.P354T	0.769231	13	0.363636	11	0.095
chr3	35542447	G	A	rpusd1	Splice site	0.769231	13	0.304348	23	0.014
chr6	34915488	T	C	il12rb2	Splice site	0.769231	13	0.3	20	0.013
chr17	31622083	A	C	cinp	Missense p.Q3P	0.769231	13	0.181818	11	0.012
chr10	42900713	G	C	zcchc9	Missense p.S28T	0.767442	43	0.727273	55	0.816
chr11	6170596	C	A	slc1a6	Missense p.H401Q	0.767442	43	0.0641026	78	0
chr4	25438556	A	G	prkcq	Missense p.S646G	0.765957	47	0.694444	36	0.616
chr13	2516010	TTATCCCCCG	T	cox20	Non-frameshift indel p.108_111del	0.765306	98	0.543103	116	0.001
chr8	45317973	T	C	ubap2b	Missense p.S615P	0.764706	17	0.866667	15	0.659
chr7	4972588	A	C	si:dkey-81n2.2	Missense p.N121T	0.764706	17	0.84	25	0.694
chr20	46127596	T	A	taar1b	Missense p.T332S	0.764706	17	0.833333	12	1
chr3	53508062	T	C	zgc:171711	Missense p.I48V	0.764706	34	0.473684	38	0.016
chr20	23418291	C	G	fryl	Missense p.D3009E	0.764706	34	0.472222	36	0.015
chr23	38173861	G	A	zgc:112994	Missense p.V30I	0.764706	17	0.266667	15	0.012
chr20	34767156	G	T	paqr8	Missense p.T105K	0.763158	38	0.59375	32	0.196
chr5	3839086	T	C	LOC100535945	Missense p.Y376C	0.762887	97	0.62	150	0.026
chr20	25568960	G	A	cyp2p7	Missense p.V58I	0.761905	63	0.774194	62	1
chr10	24644032	T	C	stoml3b	Missense p.I46V	0.761905	21	0.666667	18	0.723
chr20	39349463	C	A	esco2	Missense p.P336H	0.76	25	0.75	24	1
chr4	76699175	T	C	ms4a17a.1	Missense p.Y150H	0.76	25	0.266667	30	0
chr6	27922995	G	A	cep63	Missense p.A581T	0.759259	54	0.819672	61	0.494
chr3	18672395	C	T	slc5a11	Missense p.A9T	0.758621	29	0.121212	33	0
chr3	61280343	G	C	lmtk2	Missense p.V1042L	0.755556	45	0.575	40	0.106
chr20	43493742	G	C	pimr132	Missense p.T90S	0.754386	57	0.883333	60	0.092
chr20	25568916	CT	C	cyp2p7	Frameshift p.S43fs	0.753846	65	0.790323	62	0.676
chr20	46053258	A	T	taar12h	Missense p.F154L	0.75	8	1	11	0.164
chr22	6547874	T	C	zgc:171490	Missense p.N208S	0.75	8	0.909091	11	0.546
chr2	23750708	G	T	xirp1	Missense p.P2160T	0.75	8	0.888889	9	0.576
chr22	6461052	A	T	zgc:172133	Missense p.S116T	0.75	12	0.869565	46	0.374
chr25	21075474	C	T	prr5a	Missense p.G372E	0.75	8	0.857143	14	0.602
chr16	10724876	G	A	zgc:165409	Missense p.S122N	0.75	20	0.842105	19	0.695
chr20	46261645	T	A	taar14j	Missense p.C319S	0.75	8	0.8	15	1
chr20	39349522	G	A	esco2	Missense p.A356T	0.75	28	0.740741	27	1
chr10	26194100	C	T	fhdc3	Missense p.R377K	0.75	8	0.727273	11	1
chr23	9647212	C	T	lama5	Missense p.R1189K	0.75	28	0.722222	54	1
chr1	58612983	A	C	zgc:174928	Missense p.E520A	0.75	20	0.708333	24	1
chr6	13238946	C	A	ino80db	Missense p.F146L	0.75	28	0.707317	41	0.788
chr20	46042300	C	T	si:dkey-7c18.24	Missense p.S24F	0.75	16	0.705882	17	1
chr1	58625043	T	C	zgc:174890	Missense p.I425T	0.75	24	0.702703	37	0.775
chr6	40446606	T	G	tatdn2	Missense p.H162P	0.75	24	0.666667	36	0.573
chr17	31622662	C	T	cinp	Missense p.P138S	0.75	8	0.666667	6	1
chr22	6457064	G	GTTT	zgc:172133	Non-frameshift indel p.N374delinsKN	0.75	8	0.642857	14	1
chr24	37726198	T	C	rab11fip3	Missense p.V946A	0.75	4	0.636364	11	1
chr2	23753371	G	T	xirp1	Missense p.S1272Y	0.75	12	0.615385	13	0.673
chr20	46101273	T	G	taar12b	Missense p.L125F	0.75	4	0.615385	13	1
chr9	42659314	A	G	col5a2a	Missense p.I1052T	0.75	28	0.609756	41	0.301
chr2	24762676	A	T	ifi30	Missense p.N5Y	0.75	8	0.6	10	0.638
chr20	100292	T	G	si:ch1073-155h21.1	Missense p.N87K	0.75	20	0.588235	17	0.482
chr20	46101218	C	T	taar12b	Missense p.V144I	0.75	4	0.583333	12	1
chr3	61540861	G	A	zgc:113295	Missense p.V18I	0.75	64	0.5625	48	0.044
chr1	58612823	C	T	zgc:174928	Missense p.H467Y	0.75	24	0.558824	34	0.171
chr5	51853946	A	T	cmya5	Missense p.T596S	0.75	4	0.555556	9	1
chr9	48824432	A	C	spc25	Missense p.K58N	0.75	24	0.470588	34	0.057
chr17	43873984	G	C	zgc:66313	Missense p.E186D	0.75	12	0.470588	17	0.251
chr13	9356104	G	A	si:dkey-33c12.4	Missense p.P255L	0.75	8	0.444444	9	0.335
chr20	6513570	C	A	mep1b	Missense p.L595I	0.75	16	0.428571	14	0.135
chr20	23859504	C	G	ginm1	Missense p.L307V	0.75	8	0.416667	12	0.197
chr12	19384643	T	G	rsl1d1	Missense p.L2R	0.75	8	0.4	5	0.293
chr12	19384645	T	G	rsl1d1	Missense p.F3V	0.75	8	0.4	5	0.293
chr21	11390814	T	A	cel.2	Missense p.D396E	0.75	8	0.3	10	0.153
chr13	758800	A	C	nrxn1b	Missense p.K796Q	0.75	8	0.230769	13	0.032
chr7	4540332	G	A	si:dkey-83f18.9	Missense p.V343I	0.74359	39	0.836364	55	0.305
chr15	9315958	CTTCA	C	trappc4	Splice site	0.74359	39	0.609756	41	0.238
chr15	9315964	TGAAC	T	trappc4	Splice site	0.74359	39	0.609756	41	0.238
chr16	54956620	C	T	wdtc1	Missense p.A480T	0.742857	35	0.451613	31	0.023
chr3	60543386	G	A	si:ch73-366l1.5	Missense p.A360V	0.742268	97	0.474747	99	0
chr20	198915	C	T	znf292b	Missense p.A1999T	0.741935	31	0.607143	28	0.403
chr16	10426077	G	A	LOC107988037	Missense p.R208Q	0.741935	31	0.482759	29	0.062
chr4	21743765	C	T	myf5	Missense p.A174V	0.741935	31	0.333333	36	0.001
chr20	43493745	A	T	pimr132	Missense p.V89D	0.741379	58	0.881356	59	0.061
chr2	22855858	G	A	amotl2b	Missense p.A309T	0.740741	27	0.769231	26	1
chr20	22799992	C	A	scfd2	Missense p.L7I	0.740741	27	0.5625	32	0.182
chr16	10534226	T	A	g6fl	Missense p.T381S	0.74	50	0.54717	53	0.064
chr24	23694148	G	A	pign	Missense p.T719M	0.739726	73	0.6125	80	0.12
chr2	48283407	A	T	lpar5a	Missense p.T257S	0.73913	23	0.814815	27	0.733
chr7	5023382	C	A	ltb4r	Missense p.S228I	0.73913	46	0.782609	46	0.807
chr13	814459	G	A	polh	Missense p.S573F	0.73913	46	0.672727	55	0.517
chr20	36647133	C	T	slc5a6a	Missense p.V608I	0.73913	46	0.666667	57	0.518
chr20	34188361	A	G	hmcn1	Missense p.Y3033H	0.73913	46	0.621212	66	0.224
chr24	32472520	A	T	neurod6a	Splice site	0.73913	46	0.608696	46	0.266
chr3	61280350	C	G	lmtk2	Missense p.A1044G	0.73913	46	0.512821	39	0.042
chr2	48323247	T	C	per2	Missense p.T1145A	0.738462	65	0.634409	93	0.226
chr24	9988571	C	A	zgc:152652	Missense p.V262F	0.736842	57	0.767442	43	0.818
chr20	20658773	C	G	rtn1b	Missense p.I336M	0.736842	38	0.5	36	0.055
chr3	12574768	C	A	ccnf	Missense p.H428N	0.736842	38	0.230769	26	0
chr18	32980621	A	G	olfcg4	Missense p.K407R	0.736842	19	0.0714286	14	0
chr18	32980622	G	T	olfcg4	Missense p.K407N	0.736842	19	0.0714286	14	0
chr7	4648800	C	T	si:dkey-83f18.3	Missense p.T31I	0.735294	34	0.780488	41	0.787
chr20	45746797	T	C	chgb	Missense p.L546P	0.735294	34	0.694444	36	0.794
chr1	58610383	T	A	zgc:174928	Missense p.F144Y	0.735294	34	0.538462	39	0.095
chr22	6075656	T	G	si:dkey-19a16.2	Missense p.L251F	0.733333	15	0.866667	30	0.41
chr12	28805748	C	T	pnpo	Missense p.S231F	0.733333	15	0.315789	19	0.037
chr25	5025342	A	G	hdac10	Missense p.I437V	0.730769	26	0.782609	23	0.748
chr3	13274	A	C	zgc:110249	Missense p.V286G	0.730769	26	0.458333	24	0.082
chr3	13275	C	G	zgc:110249	Missense p.V286L	0.730769	26	0.458333	24	0.082
chr24	16547360	A	T	sema5a	Stopgain p.K31X	0.72973	37	0.744681	47	1
chr17	18893412	G	C	galcb	Missense p.D426E	0.72973	37	0.645833	48	0.485
chr3	36148632	A	T	engase	Missense p.Y215N	0.72973	37	0.419355	31	0.014
chr15	38126322	G	A	si:dkey-24p1.1	Missense p.S374L	0.72973	37	0.346939	49	0.001
chr2	47955921	G	C	fzd8b	Missense p.L522V	0.729167	48	0.512195	41	0.048
chr22	26129593	TG	T	c3b.2	Frameshift p.P321fs	0.727273	11	0.857143	7	1
chr18	25815466	C	T	sema4ba	Missense p.R125H	0.727273	22	0.833333	12	0.681
chr22	26129622	C	A	c3b.2	Missense p.V312F	0.727273	11	0.8	5	1
chr7	4500372	G	A	si:dkey-83f18.11	Missense p.D209N	0.727273	44	0.761905	42	0.807
chr20	39265308	C	T	clu	Missense p.E377K	0.727273	33	0.647059	34	0.6
chr20	25642173	T	G	si:dkeyp-117h8.4	Missense p.E606A	0.727273	22	0.642857	28	0.559
chr20	38277356	C	T	ccl38.6	Missense p.A100V	0.727273	33	0.578947	19	0.36
chr2	23751652	C	G	xirp1	Missense p.G1845A	0.727273	11	0.538462	13	0.423
chr20	46114349	C	A	taar12i	Missense p.C40F	0.727273	11	0.5	10	0.387
chr18	19822134	T	A	iqch	Missense p.I102N	0.727273	11	0.433333	30	0.159
chr12	30521077	A	G	plekhs1	Missense p.C148R	0.727273	11	0.272727	11	0.086
chr11	5905969	C	T	dazap1	Missense p.P291L	0.727273	22	0.0294118	34	0
chr11	18053556	A	T	zgc:175135	Missense p.R45S	0.724638	69	0	0	1
chr20	45764639	A	T	trmt6	Missense p.L312H	0.724138	29	0.833333	42	0.376
chr24	36247261	A	T	riok3	Missense p.N261Y	0.724138	29	0.647059	34	0.593
chr3	54513794	C	T	si:ch73-208g10.1	Missense p.S531N	0.724138	29	0.275862	29	0.001
chr14	2058770	T	A	pcdh2g8	Missense p.D135V	0.724138	29	0.275862	29	0.001
chr3	13397	T	A	zgc:110249	Missense p.Y245F	0.724138	29	0.266667	30	0.001
chr20	51012554	ATCT	A	mpp5b	Non-frameshift indel p.78_78del	0.723404	47	0.891304	46	0.065
chr20	34212766	C	T	hmcn1	Missense p.V1571I	0.722222	36	0.818182	22	0.533
chr20	43495406	C	CCTT	pimr132	Non-frameshift indel p.G33delinsEG	0.722222	18	0.818182	11	0.677
chr2	23755532	C	T	xirp1	Missense p.G552S	0.722222	18	0.736842	19	1
chr1	59539164	C	G	sp6	Missense p.D104E	0.722222	54	0.635135	74	0.344
chr19	34740911	A	C	elp2	Missense p.C109G	0.722222	18	0.571429	21	0.504
chr24	23839088	C	T	rrs1	Missense p.R184K	0.722222	36	0.571429	28	0.289
chr13	742687	T	A	nrxn1b	Missense p.C266S	0.722222	36	0.458333	48	0.025
chr3	12713654	C	T	cyp2k18	Missense p.A362V	0.722222	18	0.142857	28	0
chr24	23752338	C	T	mcmdc2	Missense p.S351N	0.72093	43	0.659091	44	0.644
chr23	32045781	G	C	mylk2	Missense p.Q5H	0.72	25	0.612903	31	0.571
chr16	10534230	T	A	g6fl	Missense p.K379N	0.72	50	0.54717	53	0.102
chr1	46019562	G	A	arhgef7b	Missense p.M764I	0.72	25	0.481481	27	0.097
chr3	26000368	G	T	mcm5	Missense p.A94S	0.72	25	0	21	0
chr10	43126941	T	A	xrcc4	Missense p.C3S	0.719512	82	0.566667	90	0.04
chr20	4716454	T	C	papola	Missense p.I667V	0.71875	64	0.755814	86	0.707
chr2	48323562	A	T	per2	Missense p.S1040T	0.717949	117	0.67619	105	0.559
chr3	7277080	G	C	zgc:173577	Missense p.T113S	0.717949	39	0.5	46	0.048
chr15	9304140	G	T	slc37a4a	Missense p.G150C	0.717391	46	0.693878	49	0.826
chr9	18905118	A	C	gtf2f2b	Missense p.E253A	0.714286	7	1	1	1
chr21	22111754	A	T	elmod1	Missense p.S56T	0.714286	7	1	5	0.47
chr8	26720413	G	A	kazna	Missense p.T598M	0.714286	14	0.96	25	0.047
chr23	23136768	C	T	noc2l	Missense p.D673N	0.714286	7	0.777778	9	1
chr5	48842369	G	A	adgrv1	Missense p.R5739Q	0.714286	14	0.73913	23	1
chr8	31017390	T	C	odf2b	Missense p.L72S	0.714286	7	0.727273	11	1
chr5	56280146	C	T	aatf	Missense p.R70C	0.714286	7	0.647059	17	1
chr5	51853833	G	A	cmya5	Missense p.R558K	0.714286	7	0.6	15	1
chr16	4835593	A	G	tpbgb	Missense p.I69T	0.714286	28	0.6	20	0.537
chr1	58625078	G	A	zgc:174890	Missense p.V437I	0.714286	21	0.59375	32	0.4
chr7	45851393	A	C	shcbp1	Missense p.D69E	0.714286	7	0.555556	9	0.633
chr16	11925647	G	T	cd4-1	Missense p.L33I	0.714286	14	0.545455	11	0.434
chr20	21015747	A	C	brf1b	Missense p.E662A	0.714286	14	0.533333	15	0.45
chr16	55239109	C	T	iqgap3	Missense p.A510T	0.714286	42	0.515625	64	0.046
chr1	47144749	G	T	mhc1zca	Missense p.D207E	0.714286	7	0.5	14	0.642
chr12	28828004	G	A	cdk5rap3	Missense p.M253I	0.714286	7	0.5	10	0.622
chr5	56362376	C	T	acaca	Missense p.S1314N	0.714286	7	0.466667	15	0.381
chr13	9356123	G	T	si:dkey-33c12.4	Missense p.P249T	0.714286	7	0.444444	9	0.358
chr20	46245579	T	A	taar14l	Missense p.S43R	0.714286	14	0.428571	21	0.166
chr15	5687042	C	G	urb1	Missense p.G871A	0.714286	28	0.416667	24	0.048
chr3	24641936	A	C	zgc:113411	Missense p.L51F	0.714286	14	0.4	20	0.092
chr3	12484957	C	A	vasnb	Missense p.L307M	0.714286	21	0.391304	23	0.04
chr24	14456067	G	T	prdm14	Missense p.M506I	0.714286	14	0.391304	23	0.091
chr5	9043828	C	T	si:ch211-155m12.1	Missense p.A119V	0.714286	14	0.363636	11	0.116
chr9	48847109	T	C	nostrin	Missense p.K305R	0.714286	14	0.307692	26	0.021
chr9	32078117	C	T	pikfyve	Missense p.A128V	0.714286	7	0.214286	14	0.056
chr3	23493864	C	T	nr1d1	Missense p.P271L	0.714286	42	0.166667	30	0
chr3	24993663	G	A	cbx7a	Missense p.G313E	0.714286	28	0.129032	31	0
chr18	21365307	A	G	hydin	Missense p.N2130S	0.714286	7	0.0714286	14	0.006
chr13	2343120	G	A	klhl31	Missense p.S115N	0.7125	80	0.444444	63	0.002
chr6	34877594	A	T	il23r	Missense p.E294D	0.711538	52	0.119403	67	0
chr22	861170	T	G	dram2b	Missense p.E85D	0.711111	45	0.577778	45	0.271
chr8	44362874	C	A	mhc2dcb,si:busm1-228j01.4,si:busm1-37i06.4	Missense p.V131F, p.V121F	0.710526	38	0.729167	48	1
chr2	24390738	C	T	zgc:154006	Missense p.D418N	0.709677	31	0.702703	37	1
chr20	198939	T	A	znf292b	Missense p.T1991S	0.709677	31	0.617647	34	0.6
chr3	35544721	G	A	rpusd1	Missense p.E109K	0.709677	31	0.451613	31	0.071
chr3	18732955	A	T	e4f1	Missense p.I63N	0.709677	31	0.0392157	51	0
chr8	20856591	C	G	dohh	Missense p.D4H	0.708333	24	0.868421	38	0.186
chr2	48113040	G	A	pitrm1	Missense p.M737I	0.708333	24	0.777778	18	0.731
chr2	22653693	T	A	thap4	Missense p.E153D	0.708333	24	0.740741	27	1
chr7	4988585	T	C	si:dkey-81n2.1	Missense p.F138L	0.708333	24	0.707317	41	1
chr20	42354576	C	T	dcbld1	Missense p.A175T	0.708333	24	0.576923	26	0.388
chr20	25378787	C	A	itsn2a	Missense p.Q665H	0.708333	24	0.466667	30	0.1
chr20	25519486	T	A	cyp2n13	Missense p.E167V	0.705882	68	0.802632	76	0.243
chr2	35593364	T	G	mrps14	Missense p.V31G	0.705882	17	0.785714	14	0.698
chr1	57499283	T	A	zgc:171470	Missense p.M175L	0.705882	34	0.767857	56	0.62
chr14	3309922	T	G	cdx1a	Missense p.S199A	0.705882	51	0.758065	62	0.669
chr7	45844418	C	G	shcbp1	Missense p.G418A	0.705882	17	0.607143	28	0.541
chr12	10735953	C	T	top2a	Missense p.L1449F	0.705882	17	0.3125	32	0.015
chr3	13288	T	A	zgc:110249	Missense p.R281S	0.703704	27	0.44	25	0.091
chr17	16432361	T	A	efcab11	Missense p.I68N	0.703704	27	0.346154	26	0.013
chr17	38255285	T	G	nkx2.9	Missense p.I25S	0.702703	37	0.724138	29	1
chr20	33802864	C	A	olfml2ba	Missense p.Q551K	0.702703	37	0.648649	37	0.804
chr3	61542854	G	T	zgc:113295	Missense p.A153S	0.702703	74	0.39726	73	0
chr3	35548833	A	C	rpusd1	Missense p.E259A	0.702703	37	0.212121	33	0
chr8	21369267	C	G	ela2l	Missense p.S261T	0.7	10	0.857143	7	0.603
chr2	23966057	G	A	col15a1b	Missense p.P273L	0.7	30	0.8	35	0.397
chr2	23750335	T	G	xirp1	Missense p.K2284T	0.7	10	0.777778	9	1
chr19	29358141	A	C	ldlrap1a	Missense p.H227P	0.7	30	0.763158	38	0.59
chr19	29358144	C	T	ldlrap1a	Missense p.T228I	0.7	30	0.763158	38	0.59
chr2	24277315	C	T	myh7l	Missense p.M1492I	0.7	30	0.742857	35	0.784
chr18	21373445	T	G	hydin	Missense p.F2784L	0.7	10	0.7	10	1
chr20	23954093	G	A	casp8ap2	Missense p.G1474E	0.7	20	0.7	20	1
chr20	35059129	C	G	hnrnpub	Missense p.D116E	0.7	30	0.68	25	1
chr1	40023726	G	A	lgi2b	Missense p.G23S	0.7	10	0.666667	9	1
chr20	38517629	G	C	coq8a	Missense p.E542Q	0.7	40	0.634615	52	0.657
chr20	46269347	G	A	taar14e	Missense p.V98I	0.7	20	0.6	25	0.544
chr13	22677464	A	T	zgc:193505	Missense p.T54S	0.7	10	0.571429	14	0.678
chr18	26870226	T	TG	si:dkey-24l11.2	Splice site	0.7	10	0.538462	13	0.669
chr19	42238070	T	A	si:ch211-191i18.4	Missense p.Q32H	0.7	10	0.52	25	0.458
chr20	239681	T	A	lama4	Missense p.F988L	0.7	30	0.511628	43	0.148
chr3	53461940	T	G	nr5a5	Missense p.I153L, p.I179L	0.7	20	0.357143	28	0.039
chr3	53461943	C	T	nr5a5	Missense p.V152I, p.V178I	0.7	20	0.344828	29	0.021
chr6	40694424	C	T	si:ch211-157b11.14	Missense p.A301T	0.7	10	0.2	15	0.034
chr11	6309918	G	A	ranbp3a	Missense p.G235E	0.7	10	0.0454545	22	0
chr24	6041825	T	C	apbb1ip	Missense p.M472V	0.697674	43	0.610169	59	0.406
chr1	58622425	G	A	zgc:174890	Missense p.G149D	0.695652	46	0.645833	48	0.664
chr23	36312511	A	G	nfe2	Missense p.V121A	0.695652	23	0.285714	21	0.015
chr17	49417418	T	TGAC	znf292a	Non-frameshift indel p.E1714delinsES	0.692308	13	0.928571	14	0.165
chr3	32118846	T	A	zgc:109934	Missense p.C14S	0.692308	13	0.857143	14	0.385
chr5	54939269	A	T	cd180	Missense p.E148D	0.692308	13	0.8	10	0.66
chr6	23001656	G	T	nol11	Missense p.H40N	0.692308	26	0.666667	42	1
chr2	36915501	G	T	zgc:153654	Missense p.Q383K	0.692308	13	0.631579	19	1
chr7	34787081	T	G	si:dkey-148a17.5	Missense p.I153S	0.692308	13	0.615385	13	1
chr21	34759035	G	A	chm	Missense p.D434N	0.692308	13	0.615385	26	0.733
chr3	53688309	T	G	rdh8a	Missense p.Q282H	0.692308	39	0.363636	44	0.004
chr12	35924358	C	T	rnf213b	Missense p.R2394H	0.692308	13	0.333333	6	0.319
chr16	17247514	G	T	nop2	Missense p.L267I	0.691176	68	0.903614	83	0.002
chr8	26008198	A	T	xpc	Missense p.Q9L	0.689655	29	0.638298	47	0.804
chr1	58625247	T	A	zgc:174890	Missense p.L493Q	0.689655	29	0.535714	28	0.283
chr16	55090786	C	T	azi2	Missense p.A152V	0.689655	58	0.465517	58	0.024
chr10	44363242	G	T	kmt5aa	Missense p.E16D	0.689189	74	0.343137	102	0
chr8	52628064	G	A	cyr61l2	Missense p.G331R	0.688889	45	0.611111	54	0.527
chr20	46053613	G	A	taar12h	Missense p.A36V	0.6875	16	0.9375	16	0.172
chr20	46053614	C	A	taar12h	Missense p.A36S	0.6875	16	0.933333	15	0.172
chr20	23950527	G	C	casp8ap2	Missense p.L332F	0.6875	16	0.833333	18	0.429
chr20	38837971	C	A	ift172	Missense p.P76H	0.6875	16	0.833333	12	0.662
chr5	54280889	G	A	rangrf	Missense p.D56N	0.6875	16	0.722222	18	1
chr21	22789165	A	T	arhgap42a	Missense p.T679S	0.6875	16	0.692308	13	1
chr20	25896375	G	A	elmsan1a	Missense p.R476W	0.6875	16	0.666667	9	1
chr21	22681477	G	C	gig2f	Missense p.Q20E	0.6875	16	0.571429	14	0.707
chr16	4707211	G	T	mecr	Missense p.A364S	0.6875	48	0.5	52	0.069
chr20	25665506	C	T	si:dkeyp-117h8.2	Missense p.V636I	0.6875	16	0.384615	26	0.111
chr20	45746977	G	A	chgb	Missense p.R606Q	0.686275	51	0.707317	41	1
chr20	20658954	C	T	rtn1b	Missense p.P397S	0.685714	35	0.75	28	0.78
chr20	198735	C	A	znf292b	Missense p.A2059S	0.685714	35	0.46875	32	0.087
chr20	255859	G	A	lama4	Missense p.A1762T	0.685714	35	0.463415	41	0.065
chr15	21121097	G	T	a2ml	Missense p.P694H	0.684932	73	0.409836	61	0.002
chr7	4500328	G	A	si:dkey-83f18.11	Missense p.R194Q	0.684211	38	0.780488	41	0.446
chr20	46146116	C	T	taar10d	Missense p.G205S	0.684211	19	0.733333	30	0.754
chr20	23952061	A	G	casp8ap2	Missense p.S844G	0.684211	19	0.692308	13	1
chr3	60544101	G	A	si:ch73-366l1.5	Missense p.P122S	0.684211	38	0.678571	28	1
chr5	51169376	T	C	snapc4	Missense p.H1493R	0.684211	19	0.666667	24	1
chr23	35684456	G	A	pmelb	Missense p.V336M	0.684211	19	0.583333	36	0.565
chr20	38045807	T	G	galnt14	Missense p.D48E	0.684211	38	0.525	40	0.172
chr23	32045933	C	T	mylk2	Missense p.S56F	0.684211	19	0.5	28	0.244
chr23	28808283	G	A	dffa	Missense p.P6L	0.684211	38	0.358974	39	0.006
chr3	61279585	G	A	lmtk2	Missense p.R789H	0.684211	38	0.3	30	0.003
chr23	36688298	C	CT	agap2	Splice site	0.683333	60	0.510638	47	0.077
chr24	16547415	T	G	sema5a	Missense p.M49R	0.682927	41	0.62	50	0.66
chr20	845694	A	C	nt5e	Missense p.K512Q	0.681818	44	0.6	50	0.519
chr17	8213041	G	A	slc18b1	Missense p.V87I	0.681818	22	0.541667	24	0.378
chr20	34870740	G	T	ankef1a	Missense p.R75L	0.68	25	0.52381	21	0.367
chr3	13277	G	A	zgc:110249	Missense p.S285L	0.68	25	0.434783	23	0.145
chr20	25576140	G	C	cyp2p8	Missense p.V155L	0.68	25	0.416667	24	0.088
chr3	6409356	T	C	jpt1b	Missense p.T34A	0.679487	78	0.608696	92	0.423
chr3	61542663	G	A	zgc:113295	Missense p.R89Q	0.679245	53	0.384615	52	0.003
chr20	4248047	A	G	ipcef1	Missense p.R289G	0.678571	28	0.740741	27	0.768
chr14	2053701	T	G	pcdh2g9	Missense p.K180Q	0.678571	28	0.454545	33	0.121
chr7	4573407	A	G	si:dkey-83f18.7	Missense p.N122S	0.677419	31	0.625	56	0.649
chr25	35475475	T	A	slc5a12	Missense p.T556S	0.677419	31	0.515152	33	0.212
chr1	58622339	G	C	zgc:174890	Missense p.K120N	0.676471	34	0.5	40	0.159
chr8	20254732	C	T	myo1f	Missense p.V911I	0.675676	37	0.875	56	0.034
chr10	675727	G	C	glis3	Missense p.H365Q	0.675676	74	0.535211	71	0.092
chr16	55225845	C	T	iqgap3	Missense p.V1148I	0.674419	43	0.727273	55	0.657
chr7	4540409	G	C	si:dkey-83f18.9	Stoploss p.X368Y	0.674419	43	0.692308	65	1
chr14	6213857	C	G	hdx	Missense p.M526I	0.673077	52	0.818182	66	0.086
chr17	43416753	G	T	plk4	Missense p.P792Q	0.672897	107	0.469565	115	0.003
chr19	45999177	C	T	krit1	Missense p.M484I	0.672414	58	0.477612	67	0.031
chr16	4772837	G	T	ube3d	Missense p.V48F	0.672131	122	0.462687	134	0.001
chr9	48718225	C	A	dhrs9	Missense p.A116S	0.670455	88	0.43	100	0.001
chr7	4643385	T	A	si:dkey-83f18.5	Missense p.F234Y	0.670103	97	0.696	125	0.771
chr21	22828773	G	C	cfap300	Missense p.E34Q	0.666667	9	1	7	0.213
chr22	6547964	C	T	zgc:171490	Missense p.R178Q	0.666667	12	1	14	0.033
chr22	25842507	G	A	vasna	Missense p.G281E	0.666667	6	1	13	0.088
chr20	45746133	G	A	chgb	Missense p.G325R	0.666667	27	0.869565	23	0.112
chr22	6547519	A	T	zgc:171490	Missense p.F257I	0.666667	3	0.857143	7	1
chr22	26129604	T	A	c3b.2	Missense p.N318Y	0.666667	12	0.857143	7	0.603
chr8	26770232	A	G	kazna	Missense p.S83P	0.666667	36	0.833333	42	0.115
chr22	20139426	C	G	eef2a.1	Missense p.P278A	0.666667	6	0.833333	6	1
chr22	26129603	T	A	c3b.2	Missense p.N318I	0.666667	12	0.833333	6	0.615
chr16	19048737	A	C	rapgef5b	Missense p.M216L	0.666667	9	0.8125	16	0.63
chr14	34497392	C	A	wnt8-2	Missense p.H278N	0.666667	24	0.807692	26	0.339
chr2	48283422	G	A	lpar5a	Missense p.E262K	0.666667	27	0.8	25	0.355
chr23	32045815	A	G	mylk2	Missense p.I17V	0.666667	21	0.774194	31	0.526
chr8	52833732	CTGTTTGTTCTTAAT	C	nr5a1a	Splice site	0.666667	36	0.764706	51	0.339
chr18	12238349	G	A	nup205	Missense p.R1848W	0.666667	6	0.75	8	1
chr20	46192065	A	G	taar13d	Missense p.I146V	0.666667	15	0.722222	18	1
chr2	22521582	A	T	znf644a	Missense p.I709N	0.666667	30	0.708333	24	0.777
chr23	35963176	T	G	rarga	Missense p.S416A	0.666667	60	0.705882	68	0.704
chr8	20490514	A	C	zgc:101100	Missense p.I135L	0.666667	9	0.7	10	1
chr19	42237945	C	G	si:ch211-191i18.4	Missense p.A49P	0.666667	12	0.684211	19	1
chr24	23850049	A	G	pola1	Missense p.E460G	0.666667	9	0.684211	19	1
chr23	37478285	G	A	pink1	Missense p.E504K	0.666667	36	0.682927	41	1
chr5	48823114	A	T	adgrv1	Missense p.I4381F	0.666667	21	0.676471	34	1
chr20	45746808	A	G	chgb	Missense p.S550G	0.666667	39	0.675	40	1
chr16	38133170	G	C	pogzb	Missense p.R1289T	0.666667	9	0.666667	12	1
chr5	56995701	T	G	tmem232	Missense p.H532Q	0.666667	45	0.66	50	1
chr7	4540399	C	T	si:dkey-83f18.9	Missense p.T365I	0.666667	42	0.656716	67	1
chr1	58984768	T	TACAC	thumpd1	Splice site	0.666667	27	0.65	20	1
chr20	3292873	C	T	cebpz	Missense p.V873M	0.666667	81	0.644628	121	0.765
chr5	58477449	A	T	slc37a2	Missense p.S414C	0.666667	12	0.64	25	1
chr5	69700314	G	T	znf1005	Missense p.A303S	0.666667	15	0.615385	13	1
chr6	3485007	A	G	rad54l	Missense p.N529S	0.666667	30	0.615385	26	0.783
chr2	23753815	A	T	xirp1	Missense p.M1124K	0.666667	9	0.611111	18	1
chr3	3437872	C	T	si:dkey-46g23.5	Missense p.D786N	0.666667	9	0.6	5	1
chr3	31932264	A	G	snrnp70	Missense p.H262R	0.666667	30	0.6	35	0.615
chr22	10455428	C	G	ogna	Missense p.M229I	0.666667	12	0.588235	17	0.717
chr22	10455429	A	G	ogna	Missense p.M229T	0.666667	12	0.588235	17	0.717
chr24	9978132	G	T	zgc:171977	Missense p.H325Q	0.666667	24	0.575	40	0.598
chr2	43279600	T	G	pard3ab	Missense p.I382M	0.666667	18	0.571429	21	0.742
chr23	35684538	G	A	pmelb	Missense p.R363K	0.666667	18	0.571429	28	0.554
chr23	35684528	A	G	pmelb	Missense p.S360G	0.666667	18	0.533333	30	0.546
chr23	35684526	C	A	pmelb	Missense p.S359Y	0.666667	18	0.517241	29	0.374
chr1	34390129	C	T	lmo7b	Missense p.M905I	0.666667	6	0.5	10	0.633
chr2	23751742	C	T	xirp1	Missense p.R1815K	0.666667	9	0.5	14	0.669
chr17	23313031	GGAA	G	ppp1r3ca	Non-frameshift indel p.270_271del	0.666667	12	0.5	8	0.648
chr21	22681513	C	T	gig2f	Missense p.A8T	0.666667	15	0.5	10	0.442
chr23	10825569	A	G	ppp4r2a	Missense p.N333D	0.666667	18	0.5	22	0.348
chr24	9725057	A	T	topbp1	Missense p.E1182D	0.666667	27	0.466667	30	0.183
chr20	100243	C	A	si:ch1073-155h21.1	Missense p.T71K	0.666667	12	0.461538	13	0.428
chr20	100248	G	C	si:ch1073-155h21.1	Missense p.V73L	0.666667	12	0.461538	13	0.428
chr16	4835419	C	G	tpbgb	Missense p.R127T	0.666667	36	0.428571	28	0.077
chr10	29736746	C	T	ift46	Missense p.R307Q	0.666667	9	0.421053	19	0.42
chr3	6326198	C	A	zgc:136767	Missense p.P42T	0.666667	9	0.411765	17	0.411
chr4	25864265	G	C	fgd6	Missense p.P1300A	0.666667	9	0.4	5	0.58
chr17	25830923	C	T	hhat	Missense p.V16M	0.666667	9	0.363636	11	0.37
chr18	19883595	T	A	zgc:162898	Missense p.C91S	0.666667	15	0.363636	22	0.099
chr3	54508372	A	G	si:ch73-208g10.1	Missense p.F728S	0.666667	39	0.318182	44	0.002
chr15	18239257	T	G	or131-2	Missense p.K289Q	0.666667	18	0.318182	22	0.055
chr1	47144768	C	T	mhc1zca	Missense p.G201E	0.666667	6	0.3125	16	0.178
chr17	30465779	T	A	lpin1	Missense p.S638T	0.666667	9	0.3125	16	0.115
chr3	36131862	C	A	scpep1	Missense p.D238E	0.666667	24	0.307692	39	0.009
chr9	15367267	G	C	fn1a	Missense p.Q2277E	0.666667	12	0.2	20	0.021
chr2	44348592	A	T	zgc:152670	Missense p.S17C	0.666667	15	0.142857	14	0.008
chr2	44348589	G	T	zgc:152670	Missense p.V16F	0.666667	15	0.133333	15	0.008
chr3	15203214	C	T	hirip3	Missense p.A298T	0.666667	12	0.111111	9	0.024
chr6	34913145	T	C	il12rb2	Missense p.M237T	0.666667	9	0	10	0.003
chr2	22811705	A	C	aire	Missense p.Q115H	0.662162	74	0.705882	51	0.698
chr10	676545	C	T	glis3	Missense p.V165M	0.661538	65	0.402597	77	0.002
chr24	36675605	C	A	ccr10	Missense p.A175S	0.661017	59	0.632353	68	0.853
chr1	58900015	A	C	LOC100334800	Missense p.S154A	0.660714	56	0.685185	54	0.841
chr8	22367260	G	A	zgc:153631	Missense p.R267Q	0.66	50	0.836066	61	0.045
chr20	45746986	G	T	chgb	Missense p.W609L	0.66	50	0.731707	41	0.501
chr3	56714833	T	G	rnf213a	Missense p.S307A	0.66	50	0.387755	49	0.009
chr20	34742879	C	G	znf395b	Missense p.V290L	0.659574	47	0.492537	67	0.087
chr20	34742867	T	A	znf395b	Missense p.S294C	0.659574	47	0.485294	68	0.086
chr20	43675840	G	A	parp1	Missense p.A494T	0.659091	88	0.578947	95	0.289
chr6	34923279	G	C	il12rb2	Missense p.V661L	0.659091	44	0.09375	64	0
chr20	38517636	C	T	coq8a	Missense p.P544L	0.658537	41	0.648148	54	1
chr20	38855676	C	T	ift172	Missense p.A669V	0.657895	38	0.6875	48	0.819
chr20	25639787	G	A	si:dkeyp-117h8.4	Missense p.P669L	0.657895	38	0.62	50	0.824
chr6	58746417	A	G	soat2	Missense p.W244R	0.657143	35	0.454545	55	0.083
chr14	6217893	G	A	hdx	Missense p.S285L	0.65625	64	0.821918	73	0.032
chr3	12585319	C	G	ccnf	Missense p.Q667E	0.65625	64	0.325	80	0
chr20	34249761	A	T	hmcn1	Missense p.H557Q	0.655172	29	0.6	40	0.802
chr2	35854766	A	C	dhx9	Splice site	0.655172	29	0.583333	36	0.614
chr23	43688111	G	A	otud4	Missense p.R553Q	0.655172	58	0.476923	65	0.068
chr6	34877863	T	G	il23r	Missense p.L353V	0.654545	55	0.0857143	70	0
chr20	45746141	A	T	chgb	Missense p.E327D	0.653846	26	0.842105	19	0.191
chr3	13471746	T	A	zgc:77748	Missense p.L4M	0.653846	26	0.12	25	0
chr20	34175093	G	A	hmcn1	Missense p.S4341L	0.653061	49	0.790323	62	0.133
chr24	2512340	C	T	f13a1a.1	Missense p.T658I	0.652632	95	0.59633	109	0.47
chr22	23613759	A	G	cfhl4	Missense p.V471A	0.652174	46	0.866667	45	0.026
chr24	40860391	G	A	gorasp1b	Missense p.G18E	0.652174	46	0.777778	36	0.234
chr2	23001557	G	A	znf414	Missense p.P181S	0.652174	46	0.735849	53	0.389
chr24	2512339	A	T	f13a1a.1	Missense p.T658S	0.652174	92	0.6	110	0.469
chr24	29775923	T	A	zgc:163022	Missense p.T75S	0.652174	23	0.585366	41	0.79
chr23	24280364	A	G	clcnk	Missense p.I303V	0.652174	23	0.545455	22	0.55
chr20	34742866	C	G	znf395b	Missense p.S294T	0.652174	46	0.485294	68	0.088
chr14	2053766	T	A	pcdh2g9	Missense p.D158V	0.652174	23	0.458333	24	0.244
chr20	25556648	A	T	cyp2v1	Missense p.K289M	0.652174	23	0.32	25	0.042
chr23	30828071	A	T	LOC556451	Missense p.D38V	0.652174	23	0.296296	27	0.022
chr4	5645584	C	T	rsph9	Missense p.G225E	0.652174	23	0.272727	22	0.017
chr5	54727518	C	A	slc30a5	Missense p.G65W	0.652174	23	0.26087	23	0.017
chr20	4770612	C	T	galca	Missense p.G603E	0.651163	43	0.642857	56	1
chr5	54940782	A	T	cd180	Missense p.I653L	0.65	20	0.666667	18	1
chr5	51169354	A	T	snapc4	Missense p.D1500E	0.65	20	0.571429	28	0.766
chr1	47159585	T	C	mhc1zba,mhc1zha	Missense p.N130D	0.65	20	0.230769	13	0.032
chr24	5906306	C	T	mastl	Missense p.P787L	0.65	20	0.176471	17	0.007
chr11	40439126	G	A	tnfrsf1b	Missense p.P247L	0.65	40	0.0645161	31	0
chr24	2684314	C	T	fars2	Missense p.G72D	0.649351	77	0.411111	90	0.003
chr24	9717417	C	T	topbp1	Missense p.L885F	0.649123	57	0.462687	67	0.047
chr7	4648769	G	A	si:dkey-83f18.3	Missense p.V21I	0.648649	37	0.708333	48	0.641
chr20	34872540	G	A	ankef1a	Missense p.A150T	0.648649	74	0.607595	79	0.62
chr24	41766345	G	A	lama1	Missense p.A2237T	0.648649	37	0.566667	30	0.615
chr23	43688078	C	T	otud4	Missense p.S542L	0.648148	54	0.5	74	0.107
chr3	1942857	C	A	zgc:165583	Missense p.A102E	0.647059	17	0.833333	12	0.408
chr5	63648834	T	C	ciz1b	Missense p.T412A	0.647059	34	0.75	40	0.445
chr20	45746064	A	G	chgb	Missense p.N302D	0.647059	17	0.75	24	0.507
chr20	46261469	C	CAT	taar14j	Frameshift p.S260fs	0.647059	17	0.666667	18	1
chr10	35431565	A	T	hhla2a.1	Missense p.Y143F	0.647059	17	0.66	50	1
chr2	23751481	T	C	xirp1	Missense p.N1902S	0.647059	17	0.625	16	1
chr20	25665515	C	T	si:dkeyp-117h8.2	Missense p.G633S	0.647059	17	0.481481	27	0.359
chr2	27055724	C	T	cdh7a	Missense p.A359V	0.647059	17	0.285714	14	0.073
chr11	41082002	T	TACAC	zgc:175088	Splice site	0.647059	51	0.155556	45	0
chr9	21833852	C	T	acod1	Missense p.D404N	0.647059	17	0.125	16	0.004
chr3	18569080	C	A	cbx8a	Missense p.T226N	0.647059	17	0	15	0
chr6	8496919	C	T	pglyrp2	Missense p.S130N	0.645161	31	0.548387	31	0.605
chr5	48735652	G	T	adgrv1	Missense p.M409I	0.645161	31	0.475	40	0.229
chr24	39530034	G	A	dcun1d3	Missense p.G81S	0.644068	59	0.625	48	0.843
chr8	16608875	G	A	tor3a	Missense p.S8L	0.642857	28	0.717949	39	0.597
chr16	11925565	A	G	cd4-1	Missense p.L60P	0.642857	14	0.714286	14	1
chr2	24599534	G	T	crtc1a	Missense p.P164Q	0.642857	28	0.7	20	0.763
chr5	69700239	T	G	znf1005	Missense p.L278V	0.642857	14	0.565217	23	0.738
chr23	36312620	C	G	nfe2	Missense p.A85P	0.642857	28	0.5625	16	0.749
chr7	4621830	T	A	zgc:162060	Splice site	0.642857	14	0.555556	9	1
chr10	24431719	A	T	zgc:158234	Missense p.Y584F	0.642857	56	0.555556	63	0.355
chr23	43688126	C	G	otud4	Missense p.A558G	0.642857	56	0.445946	74	0.033
chr5	48838447	A	G	adgrv1	Missense p.I5470V	0.642857	14	0.416667	12	0.431
chr16	4767814	C	G	rpa2	Missense p.G63A	0.642857	14	0.407407	27	0.197
chr9	37341777	C	A	hspbap1	Missense p.V334L	0.642857	28	0.311111	45	0.008
chr3	13440882	CTTCCT	C	si:dkey-117i10.1	Frameshift p.T24fs	0.642857	28	0.194444	36	0
chr1	58622405	G	T	zgc:174890	Missense p.E142D	0.641026	39	0.64	50	1
chr8	30453617	G	A	foxd5	Missense p.M220I	0.64	25	0.842105	19	0.181
chr5	50910179	G	T	arsk	Missense p.R474L	0.64	25	0.727273	33	0.571
chr20	41838614	A	G	mcm9	Missense p.I922M	0.64	25	0.722222	36	0.579
chr2	22935784	T	C	sap130b	Missense p.K975R	0.64	50	0.580645	62	0.564
chr25	29394939	G	T	ugt5a3	Missense p.H90N	0.64	25	0.5	14	0.503
chr16	54926470	T	C	tpbgl	Missense p.M240V	0.64	50	0.407407	54	0.02
chr20	197945	C	G	znf292b	Missense p.R2322P	0.64	25	0.357143	28	0.056
chr4	76699178	C	A	ms4a17a.1	Missense p.H151N	0.64	25	0.193548	31	0.001
chr20	3300714	G	T	cebpz	Missense p.A654E	0.637931	58	0.731707	82	0.267
chr7	4649862	G	C	si:dkey-83f18.3	Missense p.E219Q	0.637931	58	0.606383	94	0.734
chr7	4710175	C	A	si:ch211-225k7.4	Missense p.P355T	0.637931	58	0.524752	101	0.186
chr4	4519638	G	A	gnsa	Missense p.V394M	0.637681	69	0.61165	103	0.751
chr21	20944249	G	A	rnf180	Missense p.A213V	0.636364	11	1	4	0.516
chr22	6547951	A	C	zgc:171490	Missense p.N182K	0.636364	11	1	14	0.026
chr22	6548010	C	T	zgc:171490	Missense p.A163T	0.636364	11	1	19	0.012
chr20	46192591	A	C	taar13d	Missense p.Y321S	0.636364	11	0.833333	6	0.6
chr6	19266791	T	A	zgc:174863	Missense p.Q45L	0.636364	11	0.8	10	0.635
chr24	23752668	C	T	mcmdc2	Missense p.C271Y	0.636364	33	0.771429	35	0.29
chr20	23951120	G	T	casp8ap2	Missense p.G530V	0.636364	11	0.769231	13	0.659
chr21	3807561	A	T	spout1	Missense p.Y245F	0.636364	22	0.740741	27	0.538
chr16	20014099	C	T	ahr1a	Missense p.E709K	0.636364	33	0.733333	30	0.432
chr14	2072888	C	G	pcdh2g2,pcdh2g6	Missense p.R157T, p.R170T	0.636364	22	0.705882	17	0.74
chr1	58624712	A	G	zgc:174890	Missense p.K315E	0.636364	33	0.666667	24	1
chr15	19337247	A	C	acad8	Missense p.N140T	0.636364	11	0.666667	9	1
chr17	20517491	C	A	neurl1ab	Missense p.T432K	0.636364	22	0.666667	15	1
chr20	45759994	G	T	trmt6	Missense p.L359I	0.636364	11	0.65625	32	1
chr5	51853787	A	C	cmya5	Missense p.I543L	0.636364	11	0.631579	19	1
chr10	24435637	A	G	zgc:158234	Missense p.N678S	0.636364	22	0.617647	34	1
chr20	43740035	G	A	si:dkeyp-50f7.2	Missense p.T113M, p.T279M	0.636364	33	0.540541	37	0.472
chr19	19779232	C	A	hoxa3a	Missense p.D313E	0.636364	22	0.521739	23	0.55
chr18	14691284	C	T	pdf	Missense p.S23N	0.636364	11	0.461538	13	0.444
chr3	14083875	G	T	nfil3-2	Missense p.T372N	0.636364	22	0.405405	37	0.11
chr17	23193916	G	C	rasgrp3	Missense p.G597A	0.636364	11	0.375	8	0.37
chr17	25819363	T	A	hhat	Missense p.H198L	0.636364	22	0.315789	38	0.029
chr3	53461715	C	T	nr5a5	Missense p.V228M, p.V254M	0.636364	22	0.282051	39	0.014
chr3	53461757	G	T	nr5a5	Missense p.P214T, p.P240T	0.636364	22	0.275862	29	0.021
chr16	4695368	T	A	mecr	Missense p.N52K	0.635417	96	0.537736	106	0.198
chr9	6399963	C	T	nck2a	Missense p.V215I	0.634921	63	0.724138	58	0.334
chr7	4710154	A	G	si:ch211-225k7.4	Missense p.N348D	0.634615	52	0.577778	90	0.595
chr16	55009896	T	A	zgc:114181	Missense p.T373S	0.634146	82	0.639175	97	1
chr6	43463575	G	C	zgc:113054	Missense p.V428L	0.634146	41	0.375	40	0.027
chr18	14856678	C	T	mapk12a	Missense p.V88M	0.634146	41	0.232558	43	0
chr20	38518878	T	A	si:ch211-245h14.1	Missense p.M281L	0.633333	30	0.777778	27	0.262
chr5	54403631	C	T	bspry	Missense p.A170V	0.633333	30	0.708333	24	0.772
chr2	36907429	A	G	si:dkey-193b15.5	Missense p.I384T	0.633333	30	0.666667	51	0.812
chr20	1439142	G	C	themis	Missense p.Q6E	0.633333	30	0.574074	54	0.648
chr24	24277754	G	C	pdha1b	Missense p.P113R	0.633333	30	0.422222	45	0.1
chr3	12335842	T	A	glis2b	Missense p.S467T	0.633333	60	0.344828	58	0.002
chr17	4369379	G	T	crls1	Missense p.K121N	0.632911	79	0.425	80	0.011
chr16	54698623	A	C	gnrhr3	Missense p.N217H	0.632653	49	0.714286	42	0.504
chr20	43750680	A	G	ttc32	Missense p.I8T	0.632653	49	0.709091	55	0.53
chr16	4697829	C	G	mecr	Missense p.T178R	0.632353	68	0.611111	72	0.862
chr5	54939709	A	G	cd180	Missense p.N295S	0.631579	19	0.785714	14	0.455
chr20	53579438	ACGG	A	myh6	Non-frameshift indel p.627_628del	0.631579	38	0.766667	30	0.295
chr24	17778567	G	T	cntnap2a	Missense p.F458L	0.631579	19	0.75	24	0.509
chr24	23690946	T	C	pign	Missense p.N824D	0.631579	19	0.647059	17	1
chr10	41206017	C	G	adrb3b	Missense p.A3G	0.631579	19	0.638889	36	1
chr20	25443159	T	A	mrpl19	Missense p.Y82F	0.631579	57	0.538462	78	0.296
chr20	555166	A	T	dse	Missense p.N555I	0.631579	76	0.522727	44	0.255
chr14	2216654	C	T	pcdh2ab2	Missense p.R211Q	0.631579	19	0.434783	23	0.232
chr12	20691877	A	G	st6galnac1.2	Missense p.N71S	0.631579	19	0.3125	32	0.041
chr9	48706305	C	T	dhrs9	Missense p.M263I	0.631579	76	0.294118	85	0
chr18	15573428	T	C	arntl2	Missense p.T576A	0.631579	19	0.2	30	0.005
chr20	25475052	T	A	si:dkey-183n20.15	Missense p.K95N	0.630952	84	0.555556	117	0.311
chr9	32900082	G	A	fam160a2	Missense p.T747M	0.630435	46	0.265306	49	0
chr9	6978622	A	C	slc9a2	Missense p.I424M	0.62963	54	0.759036	83	0.125
chr8	25977876	A	G	si:dkey-72l14.3	Missense p.Y19H	0.62963	27	0.75	32	0.399
chr2	24367251	T	C	plvapa	Missense p.E270G	0.62963	27	0.655172	29	1
chr8	46382884	C	T	qars	Missense p.R104H	0.62963	27	0.516129	31	0.434
chr6	23001704	C	T	nol11	Missense p.V24I	0.628571	35	0.72093	43	0.467
chr24	33280042	C	A	zgc:195173	Missense p.S150I	0.628571	35	0.68	50	0.649
chr3	1043989	C	A	zgc:153921	Missense p.T184N	0.628571	35	0.176471	17	0.003
chr24	10019572	G	T	zgc:171750	Missense p.F521L	0.627907	43	0.75	36	0.332
chr1	57499342	C	T	zgc:171470	Missense p.R155K	0.627907	43	0.746479	71	0.208
chr20	21610683	G	A	esr2a	Missense p.M303I	0.627907	43	0.444444	45	0.093
chr20	104758	G	A	si:ch1073-155h21.1	Missense p.G700E	0.627451	51	0.585366	41	0.83
chr20	436651	C	G	ufl1	Missense p.E34Q	0.626506	83	0.489796	98	0.073
chr7	19343515	C	A	ntn4	Missense p.A367S	0.625	8	0.875	8	0.569
chr5	31607220	A	G	si:dkey-220k22.3	Missense p.N170D	0.625	8	0.857143	7	0.569
chr6	13239025	G	A	ino80db	Missense p.A173T	0.625	40	0.851064	47	0.025
chr22	24873917	G	A	vtg2	Missense p.A1039V	0.625	8	0.818182	11	0.603
chr2	23755924	C	T	xirp1	Missense p.R421H	0.625	16	0.714286	14	0.709
chr25	35295893	C	T	fancf	Missense p.R70Q	0.625	32	0.6875	32	0.793
chr20	5285281	T	G	cyp46a1.3	Missense p.Y127S	0.625	24	0.681818	22	0.763
chr25	35949622	C	A	hsd17b2	Missense p.R228S	0.625	48	0.666667	66	0.694
chr23	37478273	G	A	pink1	Missense p.V500M	0.625	40	0.658537	41	0.819
chr5	51853841	A	G	cmya5	Missense p.I561V	0.625	8	0.642857	14	1
chr5	49020054	G	A	si:dkey-172m14.1	Missense p.T390I	0.625	56	0.639344	61	1
chr13	10906719	G	A	lrpprc	Missense p.A1278T	0.625	8	0.636364	11	1
chr19	30899213	T	A	si:ch211-194e15.5	Missense p.S674C	0.625	8	0.625	8	1
chr2	36908764	G	C	si:dkey-193b15.5	Missense p.L202V	0.625	16	0.6	15	1
chr5	45183345	C	T	smarca2	Missense p.P161S	0.625	8	0.6	10	1
chr12	19358786	A	T	dmc1	Missense p.Y151F	0.625	8	0.6	15	1
chr14	36766717	C	T	rnf130	Missense p.S370N	0.625	8	0.6	5	1
chr13	11077508	C	A	sdccag8	Missense p.A102D	0.625	8	0.583333	12	1
chr20	25575432	T	G	cyp2p8	Missense p.Y5D	0.625	24	0.578947	19	1
chr2	48209662	C	T	gigyf2	Missense p.G1248S	0.625	8	0.5625	16	1
chr1	58622428	G	A	zgc:174890	Missense p.G150D	0.625	48	0.55102	49	0.538
chr20	25241428	A	C	moxd1	Missense p.L269F	0.625	8	0.545455	11	1
chr23	36178272	T	A	hoxc1a	Missense p.C57S	0.625	40	0.529412	34	0.481
chr7	4621212	T	A	zgc:162060	Missense p.Y116N	0.625	24	0.517241	29	0.579
chr19	4062204	G	C	bty	Splice site	0.625	8	0.5	4	1
chr20	23951203	C	A	casp8ap2	Missense p.L558I	0.625	16	0.5	8	0.673
chr9	15376372	T	C	fn1a	Missense p.T1649A	0.625	32	0.434783	23	0.182
chr18	17425654	G	C	ces3	Missense p.G435R	0.625	8	0.428571	14	0.659
chr13	774321	C	G	nrxn1b	Missense p.I25M	0.625	16	0.352941	17	0.169
chr2	23752475	T	C	xirp1	Missense p.K1571E	0.625	8	0.333333	6	0.592
chr13	774318	G	T	nrxn1b	Missense p.W24C	0.625	16	0.333333	18	0.168
chr12	28791001	G	T	osbpl7	Missense p.H188Q	0.625	8	0.285714	7	0.315
chr3	12580552	C	T	ccnf	Missense p.T528M	0.625	40	0.243243	37	0.001
chr6	28686193	G	A	lpp	Missense p.S543N	0.625	16	0.181818	11	0.047
chr11	6307761	A	G	ranbp3a	Missense p.K192R	0.625	48	0.162791	43	0
chr16	10540883	C	T	g6fl	Missense p.G89E	0.623377	77	0.542857	70	0.402
chr16	11920754	T	G	cd4-1	Missense p.N163T	0.622222	45	0.666667	42	0.823
chr3	53538142	C	T	notch3	Missense p.A895T	0.622222	45	0.4	40	0.052
chr8	26008249	C	G	xpc	Missense p.S26C	0.621622	37	0.727273	44	0.347
chr20	229955	C	T	lama4	Missense p.L414F	0.621622	37	0.444444	54	0.135
chr16	54876985	C	A	nr0b2a	Missense p.T139K	0.621212	66	0.663158	95	0.618
chr7	4988003	T	G	si:dkey-81n2.1	Missense p.V64G	0.62069	29	0.761905	42	0.29
chr2	24105489	C	T	kcnh2a	Missense p.A227V	0.62069	29	0.75	28	0.395
chr2	24388719	T	A	zgc:154006	Missense p.T439S	0.62069	29	0.677419	31	0.788
chr23	43688101	G	A	otud4	Missense p.D550N	0.62069	58	0.5	66	0.207
chr9	37341758	G	A	hspbap1	Missense p.S340F	0.62069	29	0.325581	43	0.017
chr5	67454729	G	A	si:dkey-251i10.1	Missense p.R97K	0.620253	79	0.794872	78	0.022
chr13	829719	G	A	gsta.1,gsta.2	Missense p.V28I	0.62	50	0.366667	30	0.038
chr5	67465837	C	T	si:dkey-251i10.2	Missense p.V128I	0.619048	126	0.807692	130	0.001
chr14	30539292	C	A	her11	Missense p.R80M	0.619048	21	0.777778	9	0.675
chr16	53475120	C	G	rbm24b	Missense p.A159G	0.619048	21	0.724138	29	0.543
chr14	2072887	T	G	pcdh2g2,pcdh2g6	Missense p.R157S, p.R170S	0.619048	21	0.6875	16	0.739
chr2	23754595	A	C	xirp1	Missense p.M864R	0.619048	21	0.571429	14	1
chr23	37093533	C	A	ubxn10	Missense p.D167E	0.619048	42	0.490566	53	0.222
chr10	600534	G	T	rfx3	Missense p.P738Q	0.619048	63	0.447368	38	0.103
chr6	13190547	A	G	zdbf2	Missense p.S661P	0.619048	21	0.35	20	0.121
chr18	29923488	G	T	mhc2dbb	Missense p.S244Y	0.619048	42	0.244898	49	0.001
chr9	6986988	C	T	slc9a2	Missense p.E141K	0.618182	55	0.769231	65	0.109
chr3	18333463	T	C	spag9a	Missense p.T743A	0.617647	34	0	64	0
chr25	36304788	G	A	bmb	Missense p.V480I	0.617021	47	0.626866	67	1
chr11	6307757	G	A	ranbp3a	Missense p.D191N	0.617021	47	0.166667	42	0
chr23	4355997	A	G	mybl2a	Missense p.S251G	0.616667	60	0.679245	53	0.556
chr22	16498155	G	C	ier5	Missense p.E98Q	0.615385	26	0.913043	23	0.021
chr20	25355721	C	T	fam228a	Missense p.H223Y	0.615385	13	0.888889	9	0.333
chr19	13263730	G	T	zfpm2b	Missense p.L28M	0.615385	26	0.857143	28	0.063
chr20	25355725	C	A	fam228a	Missense p.A224E	0.615385	13	0.8	10	0.405
chr3	3435657	C	T	si:dkey-46g23.5	Missense p.A1190T	0.615385	13	0.75	4	1
chr16	10724995	C	G	zgc:165409	Missense p.L162V	0.615385	26	0.75	20	0.365
chr7	33147418	C	T	itln2	Missense p.A234V	0.615385	13	0.72	25	0.714
chr3	6350659	T	C	zgc:136767	Missense p.F465L	0.615385	26	0.708333	24	0.559
chr5	48783238	G	A	adgrv1	Missense p.E2319K	0.615385	39	0.6875	48	0.505
chr5	54401242	A	C	bspry	Missense p.K60T	0.615385	13	0.636364	22	1
chr17	16450701	G	GCC	efcab11	Frameshift p.A124fs	0.615385	26	0.6	25	1
chr5	55987907	T	A	fkbp6	Missense p.F234I	0.615385	13	0.583333	12	1
chr16	11925447	C	A	cd4-1	Missense p.G73V	0.615385	13	0.583333	12	1
chr20	33802564	G	A	olfml2ba	Missense p.A451T	0.615385	39	0.558824	34	0.642
chr4	76726257	A	T	ms4a17a.3	Missense p.L144F	0.615385	26	0.545455	11	0.728
chr6	6258187	CCTT	C	rtn4a	Non-frameshift indel p.19_20del	0.615385	13	0.529412	17	0.721
chr1	40567737	T	C	scoca	Missense p.S33P	0.615385	13	0.5	14	0.704
chr5	51347879	G	A	msh3	Missense p.A721T	0.615385	13	0.5	8	0.673
chr18	50495513	C	T	cd276	Missense p.V199I	0.615385	52	0.5	58	0.253
chr2	40196084	T	G	ccl34a.3	Missense p.E87A	0.615385	13	0.473684	19	0.491
chr16	54928286	C	T	tpbgl	Missense p.G48D	0.615385	91	0.43617	94	0.018
chr6	30120409	C	A	lrrc40	Missense p.P387Q	0.615385	13	0.421053	19	0.473
chr3	54597712	A	C	dnmt1	Missense p.H746Q	0.615385	26	0.387097	31	0.113
chr3	53708554	C	T	rdh8a	Missense p.V89I	0.615385	26	0.306122	49	0.014
chr9	19074840	A	G	crfb2	Missense p.C369R	0.615385	13	0.272727	11	0.123
chr15	26935056	C	A	ppm1da	Missense p.H202Q	0.615385	13	0.272727	11	0.123
chr12	35924691	G	T	rnf213b	Missense p.T2283N	0.615385	13	0.166667	12	0.041
chr5	30605350	A	C	hinfp	Missense p.T459P	0.614035	57	0.666667	72	0.581
chr14	5626088	T	C	npm1b	Missense p.E182G	0.614035	57	0.590361	83	0.861
chr20	41838996	A	G	mcm9	Missense p.T1050A	0.612903	31	0.567568	37	0.806
chr15	8245013	C	T	tnfrsf19	Missense p.G238R	0.612903	62	0.410526	95	0.015
chr3	53198436	C	A	brd4	Missense p.D172E	0.612903	31	0.304348	23	0.031
chr10	42090211	G	A	ess2	Missense p.T432M	0.612245	49	0.567568	37	0.825
chr23	43686266	G	A	otud4	Missense p.R403K	0.612245	49	0.519231	52	0.423
chr1	59309945	G	A	txndc11	Missense p.A302V	0.61165	103	0.603448	116	1
chr22	9940507	C	A	zgc:171686	Missense p.P73H	0.611111	18	0.882353	34	0.034
chr2	36907158	T	C	si:dkey-193b15.5	Missense p.E441G	0.611111	36	0.666667	63	0.664
chr20	46269524	C	A	taar14e	Missense p.L157I	0.611111	18	0.666667	15	1
chr2	36712492	C	G	golim4b	Missense p.P323R	0.611111	36	0.657143	35	0.806
chr2	22852987	A	T	amotl2b	Missense p.T87S	0.611111	36	0.653846	26	0.794
chr10	25822740	C	G	ftr54	Missense p.D145H	0.611111	18	0.65	20	1
chr16	17165065	G	T	opn9	Missense p.H360N	0.611111	72	0.635294	85	0.869
chr7	4672626	G	GATA	si:ch211-225k7.6	Non-frameshift indel p.D230delinsDN	0.611111	36	0.541667	48	0.656
chr23	10825591	C	T	ppp4r2a	Missense p.S340L	0.611111	18	0.5	22	0.537
chr3	4491919	G	A	zgc:162198	Missense p.T56M	0.611111	36	0.393939	33	0.093
chr3	53892877	C	T	col5a3a	Missense p.P972S	0.611111	54	0.243902	41	0
chr10	3520340	C	T	pla2g3	Missense p.S10F	0.61039	77	0.309859	71	0
chr20	34425502	C	T	kifap3a	Missense p.D738N	0.610169	59	0.525424	59	0.457
chr16	54463074	T	A	cyp11c1	Missense p.Q187L	0.61	100	0.635417	96	0.769
chr5	48783235	C	T	adgrv1	Missense p.L2318F	0.609756	41	0.6875	48	0.507
chr13	28596659	C	T	wbp1la	Missense p.S315L	0.609756	41	0.574074	54	0.834
chr24	2502910	T	C	f13a1a.1	Missense p.V210A	0.609756	41	0.463415	41	0.268
chr15	21121500	G	A	a2ml	Missense p.S680L	0.609756	41	0.36	50	0.021
chr16	10540843	G	T	g6fl	Missense p.N102K	0.609375	64	0.454545	66	0.082
chr11	2563136	G	A	zgc:113184	Missense p.E90K	0.608696	23	0.9375	16	0.028
chr9	6380598	C	T	ecrg4a	Missense p.R9H	0.608696	46	0.822581	62	0.016
chr22	10436332	C	G	nol8	Missense p.G236A	0.608696	23	0.769231	26	0.352
chr20	41838580	G	A	mcm9	Missense p.R911Q	0.608696	23	0.709677	31	0.561
chr20	3836384	T	A	cnksr3	Missense p.L343F	0.608696	23	0.666667	36	0.782
chr16	5700402	A	G	zgc:158689	Missense p.N309S	0.608696	92	0.593407	91	0.881
chr8	44375833	C	T	si:busm1-228j01.6	Missense p.M257I	0.608696	23	0.590909	22	1
chr15	5687055	T	C	urb1	Missense p.S867G	0.608696	23	0.318182	22	0.075
chr1	47159595	C	G	mhc1zba,mhc1zha	Missense p.E126D	0.608696	23	0.181818	11	0.03
chr9	21409109	G	A	gja3	Missense p.A375T	0.608696	23	0.131579	38	0
chr2	44735660	G	T	acsm3	Missense p.L315I	0.608696	23	0.105263	19	0.001
chr3	25206553	T	C	il2rb	Missense p.V297A	0.608696	69	0.0769231	78	0
chr1	56287934	A	G	c3a.3	Missense p.K568R	0.607143	28	0.689655	29	0.585
chr20	42241224	T	G	nus1	Missense p.I22L	0.607143	56	0.681818	44	0.53
chr24	23931648	G	A	pola1	Missense p.S1426N	0.607143	28	0.605263	38	1
chr23	36312149	C	G	nfe2	Missense p.D242H	0.607143	28	0.6	25	1
chr4	76726231	T	A	ms4a17a.3	Missense p.F136I	0.607143	28	0.375	16	0.211
chr3	61543488	C	T	zgc:113295	Missense p.S336L	0.606061	33	0.416667	48	0.116
chr2	36646701	A	C	klhl6	Missense p.S57R	0.605263	38	0.666667	42	0.644
chr16	44314423	G	A	dpys	Missense p.E283K	0.605263	38	0.608696	46	1
chr23	36178234	A	C	hoxc1a	Missense p.N44T	0.605263	38	0.529412	34	0.635
chr3	12802018	A	G	cyp2k8	Missense p.K495R	0.605263	76	0.391753	97	0.006
chr9	11582531	T	C	umps	Missense p.K216E	0.605263	38	0.208333	48	0
chr8	11161218	C	T	si:ch211-204d2.4	Missense p.V131M	0.604651	43	0.732143	56	0.199
chr20	430703	A	C	ufl1	Missense p.S271A	0.604167	48	0.642857	56	0.691
chr7	34502614	CCAT	C	tex9	Non-frameshift indel p.118_118del	0.604167	48	0.481481	54	0.238
chr8	52628101	C	G	cyr61l2	Missense p.T343S	0.603774	53	0.534483	58	0.565
chr3	61542486	G	A	zgc:113295	Missense p.G30D	0.603774	53	0.439394	66	0.097
chr20	23832951	A	G	sh3rf1	Missense p.S719G, p.S742G	0.602941	68	0.490909	55	0.274
chr19	47199094	G	A	sdc2	Missense p.T32I	0.60274	73	0.595745	94	1
chr11	40441052	T	C	tnfrsf1b	Missense p.I71V	0.602564	78	0.193548	62	0
chr20	4750275	T	TA	ak7a	Splice site	0.602151	93	0.43617	94	0.028
chr10	44383617	G	A	rilpl1	Splice site	0.6	5	1	5	0.444
chr22	20293389	TG	T	mbd3b	Splice site	0.6	5	1	11	0.083
chr23	17455605	G	A	trim101	Missense p.P344S	0.6	15	0.882353	17	0.106
chr20	41838345	A	G	mcm9	Missense p.S833G	0.6	35	0.815789	38	0.069
chr20	41838352	G	T	mcm9	Missense p.S835I	0.6	35	0.805556	36	0.072
chr22	9940133	TTGTTTG	T	zgc:171686	Non-frameshift indel p.24_25del	0.6	10	0.8	10	0.628
chr16	17163630	G	T	opn9	Missense p.T518K	0.6	40	0.765957	47	0.109
chr20	46172760	G	A	taar13e	Missense p.V38I	0.6	15	0.764706	17	0.45
chr5	54280678	T	C	rangrf	Missense p.V18A	0.6	20	0.758621	29	0.345
chr25	36063823	G	A	rpgrip1l	Missense p.R528H	0.6	30	0.724138	29	0.412
chr2	31531685	C	T	mrc1b	Missense p.V464I	0.6	10	0.705882	17	0.683
chr20	42241254	A	T	nus1	Missense p.L12M	0.6	50	0.7	40	0.38
chr20	46183811	A	T	taar13b	Missense p.T103S	0.6	15	0.692308	26	0.734
chr21	22789186	G	A	arhgap42a	Missense p.A686T	0.6	10	0.692308	13	0.685
chr2	22944190	G	A	sap130b	Missense p.P786S	0.6	15	0.6875	16	0.716
chr20	25572726	G	A	cyp2p7	Missense p.G341S	0.6	25	0.678571	28	0.58
chr16	39157736	C	G	sybu	Missense p.S81R	0.6	15	0.666667	24	0.74
chr9	41052901	C	A	ankar	Missense p.G1049V	0.6	30	0.648649	37	0.801
chr9	41052902	C	T	ankar	Missense p.G1049R	0.6	30	0.648649	37	0.801
chr20	41817653	A	G	mcm9	Missense p.K209R	0.6	20	0.648649	37	0.778
chr1	58609062	T	A	zgc:174928	Missense p.L4M	0.6	30	0.64	25	0.788
chr10	21564127	T	G	pcdh1a4	Missense p.L14R	0.6	20	0.636364	22	1
chr23	36444088	C	G	zgc:174906	Missense p.C202S	0.6	15	0.636364	33	1
chr17	25337213	A	T	tmem54a	Missense p.I76F	0.6	25	0.583333	12	1
chr20	23962156	G	T	cx52.6	Missense p.R464I	0.6	15	0.583333	24	1
chr10	24435649	A	C	zgc:158234	Missense p.Y682S	0.6	20	0.580645	31	1
chr5	57621799	G	A	zgc:193711	Missense p.P106S	0.6	20	0.576923	26	1
chr5	56289884	A	G	aatf	Missense p.T378A, p.T377A	0.6	10	0.555556	18	1
chr2	36607697	A	G	ing5b	Missense p.M134V	0.6	10	0.545455	11	1
chr24	23849852	A	C	pola1	Missense p.K425Q	0.6	10	0.545455	22	1
chr2	40885840	C	T	uggt1	Missense p.A243T	0.6	10	0.538462	13	1
chr13	9559686	AGAG	A	wdr32	Non-frameshift indel p.21_21del	0.6	30	0.530612	49	0.643
chr24	24846231	C	A	trim55b	Missense p.A363D	0.6	25	0.517241	58	0.632
chr2	23752155	T	A	xirp1	Missense p.K1677N	0.6	10	0.5	10	1
chr7	4621211	T	G	zgc:162060	Missense p.S115R	0.6	25	0.482759	29	0.425
chr16	32186328	G	A	zufsp	Missense p.G100E	0.6	10	0.482759	29	0.716
chr6	28753949	T	A	tprg1	Missense p.N33K	0.6	15	0.461538	13	0.705
chr8	46380162	A	T	qars	Missense p.I147K	0.6	15	0.454545	22	0.508
chr10	25830473	C	T	trpc4a	Missense p.G869S	0.6	40	0.404762	42	0.121
chr14	35415961	G	A	trmt12	Missense p.E128K	0.6	15	0.4	20	0.315
chr20	23841576	T	C	si:dkey-15j16.3	Missense p.N166D	0.6	20	0.4	10	0.442
chr12	35872597	C	T	cep131	Missense p.R311K	0.6	40	0.392157	51	0.059
chr4	76726220	G	A	ms4a17a.3	Missense p.G132D	0.6	30	0.352941	17	0.135
chr10	7290925	C	T	nrg1	Missense p.R250Q, p.R376Q, p.R373Q, p.R381Q	0.6	45	0.306122	49	0.007
chr20	25909703	C	A	slc35f6	Missense p.P360T	0.6	10	0.285714	7	0.335
chr5	51854277	G	A	cmya5	Missense p.R706K	0.6	15	0.25	12	0.121
chr3	1043934	A	T	zgc:153921	Missense p.M166L	0.6	25	0.222222	27	0.01
chr3	54514032	C	G	si:ch73-208g10.1	Missense p.A490P	0.6	35	0.2	50	0
chr12	9533869	G	A	nudt13	Missense p.L30F	0.6	10	0.2	10	0.17
chr14	33340148	G	C	upf3b	Missense p.A465G	0.6	10	0.2	10	0.17
chr22	35523722	C	T	hykk.2	Missense p.T109I	0.6	10	0.172414	29	0.017
chr2	44350278	T	C	zgc:152670	Missense p.M80T	0.6	10	0.125	8	0.066
chr4	14470115	G	A	plxnb2a	Missense p.P933L	0.6	15	0.0833333	12	0.014
chr4	14470113	C	T	plxnb2a	Missense p.E934K	0.6	15	0.0769231	13	0.006
chr3	24074796	G	C	nfe2l1a	Missense p.A345G	0.6	15	0	12	0.001
chr1	59309451	C	T	txndc11	Missense p.G396S	0.598425	127	0.623932	117	0.696
chr2	22209849	G	A	fam110b	Missense p.A250V	0.597015	67	0.560976	41	0.841
chr19	48359312	G	A	sgo1	Missense p.R514K	0.596774	62	0.602941	68	1
chr3	18498313	T	C	tbc1d16	Missense p.I699T	0.596774	62	0.060241	83	0
chr2	36062241	G	T	smg7	Missense p.A381S	0.596154	52	0.68	50	0.415
chr20	43750692	C	T	ttc32	Missense p.S4N	0.595745	47	0.722222	54	0.209
chr24	36800833	C	T	dcakd	Missense p.R55Q	0.595745	47	0.457831	83	0.147
chr9	42730611	A	G	fkbp7	Missense p.F2S	0.595238	42	0.458333	48	0.212
chr25	2253966	G	A	pparab	Missense p.G412S	0.594937	79	0.6	90	1
chr15	38126356	T	G	si:dkey-24p1.1	Missense p.I363L	0.594595	37	0.333333	45	0.026
chr3	18744394	T	C	zgc:113333	Missense p.I457V	0.594203	69	0.0660377	106	0
chr22	31510491	C	T	slc6a6b	Missense p.D208N	0.59375	32	0.75	28	0.274
chr9	37341813	G	A	hspbap1	Missense p.P322S	0.59375	32	0.357143	42	0.06
chr20	23842016	T	C	si:dkey-15j16.3	Missense p.K97E	0.59375	32	0.351351	37	0.055
chr2	48303973	TCTA	T	hes6	Non-frameshift indel p.146_147del	0.59322	59	0.676923	65	0.355
chr9	6963313	A	G	slc9a2	Missense p.C710R	0.592593	54	0.722222	54	0.224
chr10	37146982	G	A	cuedc1a	Splice site	0.592593	54	0.672414	58	0.435
chr19	34742382	C	T	elp2	Missense p.A18T	0.592593	27	0.648649	37	0.794
chr6	58663175	C	T	sp7	Missense p.P42L	0.592593	81	0.6	100	1
chr3	36293950	C	T	wipi1	Missense p.P244L	0.592593	54	0.253731	67	0
chr9	41042660	A	G	osgepl1	Missense p.N253S	0.591837	49	0.709091	55	0.223
chr19	48355268	G	A	sgo1	Missense p.R227K	0.591549	71	0.561404	57	0.857
chr16	42667825	G	A	dpy19l1l	Missense p.R50K	0.590909	44	0.641026	39	0.659
chr22	23515634	C	T	crb1	Missense p.D812N	0.590909	22	0.538462	13	1
chr1	59347508	T	C	cyp3a65	Missense p.I80V	0.590909	44	0.534884	43	0.668
chr7	4650347	C	T	si:dkey-83f18.3	Missense p.P329S	0.590909	22	0.5	32	0.585
chr1	43926647	G	A	ambn	Missense p.P220S	0.590909	22	0.333333	36	0.063
chr2	43652435	G	A	itgb1b.2	Missense p.T94I	0.590909	22	0.333333	27	0.09
chr3	53461616	T	C	nr5a5	Missense p.S261G, p.S287G	0.590909	22	0.333333	33	0.095
chr10	7290923	C	T	nrg1	Missense p.E251K, p.E377K, p.E374K, p.E382K	0.590909	44	0.291667	48	0.006
chr3	15201521	C	T	hirip3	Missense p.V349M	0.590909	22	0.148148	27	0.002
chr1	59228322	C	T	akap8l	Missense p.A323T	0.590164	61	0.725806	62	0.131
chr9	3521501	G	A	mettl8	Missense p.R60Q	0.589744	39	0.678571	56	0.393
chr1	57531278	A	T	tspan34	Missense p.D186V	0.589744	39	0.46	50	0.286
chr17	3149821	A	G	zgc:136872	Missense p.T358A	0.589286	56	0.333333	57	0.008
chr24	17349859	G	A	ezh2	Missense p.V110I	0.588235	17	0.85	20	0.136
chr20	41838343	C	T	mcm9	Missense p.T832I	0.588235	34	0.810811	37	0.067
chr8	30547230	C	A	si:dkey-91m11.5	Missense p.N600K	0.588235	17	0.764706	17	0.465
chr20	7293531	A	T	dsc2l	Missense p.F50I	0.588235	17	0.722222	18	0.489
chr9	1168612	A	T	stk24a	Missense p.T163S	0.588235	51	0.693878	49	0.303
chr5	48823145	A	T	adgrv1	Missense p.N4391I	0.588235	17	0.68	25	0.744
chr16	16971663	C	T	si:ch211-120k19.1	Missense p.H120Y	0.588235	34	0.653846	26	0.789
chr13	2330103	C	A	zgc:152986	Missense p.S167I	0.588235	68	0.64	75	0.606
chr24	9977936	TGA	T	zgc:171977	Frameshift p.L390fs	0.588235	34	0.6	30	1
chr13	28762634	G	A	prom2	Missense p.D384N	0.588235	34	0.5	50	0.506
chr19	7667239	G	A	cgnb	Missense p.A682T	0.588235	17	0.5	20	0.743
chr13	28762636	C	A	prom2	Missense p.D384E	0.588235	34	0.48	50	0.378
chr13	28762637	C	A	prom2	Missense p.L385I	0.588235	34	0.470588	51	0.376
chr1	47407758	C	A	bcl9	Missense p.P1103T	0.588235	51	0.431818	44	0.152
chr4	4607196	G	T	LOC101885512	Missense p.P107Q	0.588235	51	0.359375	64	0.023
chr9	37341824	A	G	hspbap1	Missense p.I318T	0.588235	34	0.358974	39	0.062
chr16	10066167	C	A	ptpn2a	Missense p.M131I	0.588235	17	0.275862	29	0.06
chr17	33902480	G	A	fut8a	Missense p.R460K	0.588235	17	0.272727	22	0.059
chr20	45745354	A	G	chgb	Missense p.D65G	0.586207	29	0.65625	32	0.607
chr7	35513339	C	G	irx6a	Missense p.S396T	0.586207	29	0.433333	30	0.301
chr2	43650380	A	T	itgb1b.2	Missense p.N165K	0.586207	29	0.392857	28	0.189
chr3	13471758	T	A	zgc:77748	Missense p.S8T	0.586207	29	0.0869565	23	0
chr1	59309960	C	G	txndc11	Missense p.S297T	0.585859	99	0.591304	115	1
chr23	4357651	A	T	mybl2a	Missense p.H802L	0.585366	41	0.876923	65	0.001
chr20	4753879	A	G	ak7a	Missense p.I283T	0.585366	41	0.7	40	0.356
chr15	21121508	A	C	a2ml	Missense p.D677E	0.585366	41	0.354167	48	0.035
chr7	4710124	G	A	si:ch211-225k7.4	Missense p.V338M	0.584906	53	0.463768	69	0.205
chr6	43023402	C	T	glyctk	Missense p.S128N	0.584906	53	0.362069	58	0.023
chr7	5156097	A	G	zgc:195075	Missense p.V388A	0.584615	65	0.696429	56	0.256
chr23	16973907	A	C	dnmt3bb.3	Missense p.S665R	0.583333	12	0.857143	7	0.333
chr2	24308551	G	A	fitm1	Missense p.D290N	0.583333	36	0.842105	38	0.02
chr8	20856365	T	G	dohh	Missense p.K79T	0.583333	24	0.833333	30	0.066
chr23	17455595	G	A	trim101	Missense p.T347I	0.583333	12	0.823529	17	0.218
chr25	36069221	T	G	rpgrip1l	Missense p.D988E	0.583333	12	0.8125	16	0.231
chr11	1570308	G	T	mybl2b	Missense p.V551L	0.583333	24	0.8	20	0.195
chr20	25355734	G	A	fam228a	Missense p.R227Q	0.583333	12	0.8	10	0.381
chr24	8828406	T	C	gcm2	Missense p.S314G	0.583333	24	0.6875	32	0.574
chr1	33375480	G	A	cd99	Missense p.A68V	0.583333	12	0.684211	19	0.705
chr10	7374266	G	A	nrg1	Missense p.L53F, p.L179F	0.583333	12	0.666667	3	1
chr14	2072868	C	T	pcdh2g2,pcdh2g6	Missense p.D164N, p.D177N	0.583333	24	0.666667	12	0.727
chr13	28607279	G	T	cyp17a1	Missense p.Q213K	0.583333	48	0.637931	58	0.689
chr5	51961039	C	T	serinc5	Missense p.A199T	0.583333	24	0.590909	22	1
chr5	54401247	G	A	bspry	Missense p.V62M	0.583333	12	0.583333	24	1
chr20	34878192	A	G	ankef1a	Missense p.N278S	0.583333	24	0.56	25	1
chr1	45751716	A	T	si:ch211-214c7.5	Missense p.Y58N	0.583333	24	0.518519	27	0.78
chr14	2267482	G	A	pcdh2aa15	Missense p.R12W	0.583333	24	0.5	30	0.592
chr20	1346873	T	C	tab2	Missense p.L657P	0.583333	24	0.451613	31	0.418
chr5	48659794	T	C	mblac2	Missense p.I261V	0.583333	24	0.444444	27	0.404
chr16	55237005	C	T	iqgap3	Missense p.R630H	0.583333	24	0.432432	37	0.3
chr14	2198805	T	C	pcdh2ab8	Missense p.I257V	0.583333	24	0.428571	14	0.503
chr18	20479008	A	G	ddb2	Missense p.D439G	0.583333	12	0.416667	12	0.684
chr6	6540138	C	T	bcl11ab	Missense p.P317L	0.583333	12	0.368421	19	0.288
chr6	32347861	C	A	angptl3	Missense p.R233L	0.583333	12	0.363636	11	0.414
chr18	26870469	G	C	si:dkey-24l11.2	Missense p.A563G	0.583333	12	0.333333	9	0.387
chr12	28338019	T	C	zgc:195081	Missense p.T214A	0.583333	24	0.307692	13	0.17
chr24	6177173	TGTC	T	myo3a	Non-frameshift indel p.1210_1211del, p.1222_1223del	0.583333	24	0.28125	32	0.03
chr6	30120429	G	A	lrrc40	Missense p.V394I	0.583333	12	0.263158	19	0.13
chr1	9632109	A	T	ugt5b4	Missense p.D320E	0.583333	12	0.259259	27	0.075
chr22	35523730	A	G	hykk.2	Missense p.I112V	0.583333	12	0.21875	32	0.032
chr12	35914147	G	T	rnf213b	Missense p.L4001M	0.583333	12	0.181818	11	0.089
chr3	6608234	T	A	si:ch73-59f11.3	Missense p.T3S	0.583333	24	0.125	16	0.007
chr6	34826882	T	G	mier1a	Missense p.I418L	0.583333	24	0.111111	18	0.003
chr22	877866	T	C	cept1b	Missense p.Q70R	0.581818	55	0.661538	65	0.45
chr2	35728228	T	A	ankrd45	Missense p.C55S	0.581818	55	0.571429	63	1
chr1	59136350	G	C	si:ch1073-110a20.3	Missense p.H166Q	0.581818	55	0.533333	60	0.708
chr3	54514124	G	A	si:ch73-208g10.1	Missense p.A459V	0.581818	55	0.216667	60	0
chr10	42507057	G	C	march5l	Missense p.I176M	0.581395	86	0.669725	109	0.233
chr16	12754544	C	A	epn1	Missense p.L437I	0.581395	43	0.584615	65	1
chr10	24762650	C	T	timm10b	Missense p.E130K	0.581395	43	0.534884	43	0.828
chr15	28179764	C	T	slc46a1	Missense p.P251S	0.581395	43	0.434783	23	0.306
chr23	35746621	A	G	jph2	Missense p.L197S	0.580645	62	0.588235	68	1
chr7	4988746	A	T	si:dkey-81n2.1	Missense p.R191S	0.580645	31	0.522727	44	0.646
chr9	25321463	G	A	med4	Splice site	0.580645	31	0.375	24	0.176
chr12	28906863	C	A	si:ch73-81k8.2	Missense p.K193N, p.K155N	0.580645	31	0.341463	41	0.057
chr3	53899810	C	A	col5a3a	Missense p.P1380T	0.580645	31	0.315789	38	0.032
chr10	37147487	G	A	cuedc1a	Missense p.A82T	0.580247	81	0.59596	99	0.88
chr9	48840653	C	T	nostrin	Missense p.E432K	0.58	50	0.266667	75	0.001
chr20	48120214	G	A	tram2	Missense p.A61T	0.578947	38	0.882353	68	0.001
chr5	59593331	G	A	dtx2	Missense p.A561T	0.578947	19	0.76	25	0.327
chr11	6060490	G	C	babam1	Missense p.L256V	0.578947	57	0.747253	91	0.045
chr22	9926449	T	C	si:dkey-253d23.9	Missense p.I310V	0.578947	19	0.636364	22	0.757
chr20	3836457	A	T	cnksr3	Missense p.F319Y	0.578947	19	0.548387	31	1
chr13	9315686	C	T	si:dkey-33c12.3	Missense p.R346Q	0.578947	19	0.526316	19	1
chr17	49375034	G	T	mthfd1b	Missense p.P490T	0.578947	38	0.440678	59	0.215
chr14	2216648	G	A	pcdh2ab2	Missense p.T213I	0.578947	19	0.416667	24	0.364
chr9	41046437	G	C	ankar	Missense p.L1307V	0.578947	38	0.392157	51	0.091
chr17	30986712	G	T	eml1	Missense p.T514K	0.578947	19	0.322581	31	0.087
chr7	4499747	G	A	si:dkey-83f18.11	Missense p.G70S	0.578125	64	0.584906	53	1
chr3	61543043	A	T	zgc:113295	Missense p.M216L	0.578125	64	0.410256	78	0.063
chr5	57743907	A	G	alg9	Missense p.N23S	0.577778	45	0.782609	69	0.023
chr3	54513750	T	C	si:ch73-208g10.1	Missense p.T546A	0.577778	45	0.176471	34	0
chr7	38276615	T	A	gpatch1	Missense p.S894T	0.577465	71	0.447059	85	0.111
chr2	43279686	A	C	pard3ab	Missense p.Q411P	0.576923	26	0.71875	32	0.282
chr23	9887871	T	A	slc16a7	Missense p.L140H	0.576923	26	0.6	25	1
chr2	37236845	T	G	samd7	Missense p.L368V	0.576923	26	0.586207	29	1
chr23	32047620	A	G	mylk2	Missense p.D208G	0.576923	26	0.571429	21	1
chr17	10825606	T	C	lgals3b	Missense p.T221A	0.576087	92	0.367347	98	0.006
chr24	10019204	T	G	zgc:171750	Missense p.Q644P	0.575758	33	0.55814	43	1
chr17	464374	G	A	chrm5a	Missense p.S289F	0.575758	33	0.454545	44	0.359
chr3	4491926	C	T	zgc:162198	Missense p.D54N	0.575758	33	0.441176	34	0.332
chr12	19974030	T	G	ercc4	Missense p.F835V	0.575758	33	0.4375	32	0.325
chr17	43951764	A	T	ktn1	Missense p.H219L	0.575758	33	0.36	25	0.12
chr9	37341816	G	C	hspbap1	Missense p.Q321E	0.575758	33	0.348837	43	0.064
chr17	43416725	GGAAGAT	G	plk4	Non-frameshift indel p.799_801del	0.575221	113	0.387387	111	0.005
chr5	57743868	G	A	alg9	Missense p.S10N	0.575	40	0.690141	71	0.301
chr7	4710078	C	G	si:ch211-225k7.4	Missense p.N322K	0.575	40	0.551724	58	0.839
chr2	44770920	T	C	ncapd2	Missense p.I387V	0.575	40	0.526316	38	0.82
chr23	37478265	G	A	pink1	Missense p.R497H	0.575	40	0.526316	38	0.82
chr15	21121494	C	T	a2ml	Missense p.R682K	0.575	40	0.352941	51	0.055
chr23	36178412	C	G	hoxc1a	Missense p.S103R	0.575	40	0.30303	33	0.033
chr14	4057955	C	G	enpp6	Missense p.E169Q	0.574468	47	0.645161	31	0.638
chr20	4149572	A	T	zgc:194224	Missense p.F233L	0.574468	47	0.574074	54	1
chr5	49028707	G	T	si:dkey-172m14.1	Missense p.T36N	0.574468	47	0.517857	56	0.692
chr1	58622463	AATG	A	zgc:174890	Non-frameshift indel p.162_163del	0.574074	54	0.561404	57	1
chr20	1372049	G	T	scara5	Missense p.L110M	0.574074	54	0.507042	71	0.475
chr17	729544	C	T	slc25a47b	Missense p.A69V	0.574074	54	0.357143	84	0.014
chr5	30605308	C	G	hinfp	Missense p.Q445E	0.57377	61	0.647887	71	0.474
chr9	48712138	G	T	dhrs9	Missense p.T222N	0.573529	68	0.328947	76	0.004
chr23	4399041	T	A	si:ch73-142c19.1	Missense p.T198S	0.572917	96	0.706767	133	0.049
chr11	6013826	A	G	gtpbp3	Missense p.S161G	0.571429	21	0.9	20	0.032
chr8	20856383	G	A	dohh	Missense p.T73I	0.571429	21	0.896552	29	0.017
chr5	63297538	G	A	gsnb	Missense p.S372L	0.571429	21	0.818182	22	0.104
chr6	22998653	C	A	nol11	Missense p.M115I	0.571429	21	0.818182	22	0.104
chr5	51853575	A	G	cmya5	Missense p.K472R	0.571429	21	0.8	25	0.117
chr20	46046063	T	C	taar12j	Missense p.K232R	0.571429	7	0.8	10	0.593
chr7	45847151	G	C	shcbp1	Missense p.H385Q	0.571429	14	0.782609	23	0.268
chr1	33686513	G	T	arl13b	Missense p.E247D	0.571429	21	0.736842	19	0.333
chr20	25898161	C	T	elmsan1a	Missense p.R388K	0.571429	21	0.733333	30	0.247
chr24	23746498	G	C	mcmdc2as	Splice site	0.571429	14	0.714286	21	0.477
chr15	38129409	T	G	si:dkey-24p1.1	Missense p.T110P	0.571429	7	0.7	10	0.644
chr24	24281739	T	G	pdha1b	Missense p.N3T	0.571429	35	0.6875	32	0.449
chr23	32371925	G	A	ankrd52a	Missense p.A603V	0.571429	14	0.684211	19	0.716
chr2	23752627	C	T	xirp1	Missense p.R1520K	0.571429	7	0.625	8	1
chr9	41968659	C	A	col18a1a	Missense p.L796I	0.571429	14	0.625	16	1
chr24	17258451	G	T	commd3	Missense p.K164N	0.571429	14	0.6	15	1
chr8	21343593	G	A	itpr3	Missense p.S2369N	0.571429	21	0.588235	17	1
chr20	46261225	A	G	taar14j	Missense p.I179V	0.571429	21	0.571429	7	1
chr16	11925444	G	T	cd4-1	Missense p.T74K	0.571429	14	0.545455	11	1
chr19	34741437	T	G	elp2	Missense p.N74T	0.571429	21	0.533333	15	1
chr7	4572969	TTCCCTC	T	si:dkey-83f18.7	Non-frameshift indel p.7_9del	0.571429	28	0.517241	29	0.792
chr23	16957419	T	C	cdc42l2	Missense p.K90R	0.571429	7	0.5	10	1
chr13	28561100	A	C	fbxw4	Missense p.N385T	0.571429	35	0.487179	39	0.494
chr14	35415866	C	T	trmt12	Missense p.S96F	0.571429	14	0.461538	13	0.706
chr4	4377267	T	G	LOC100331497	Missense p.K95Q	0.571429	21	0.428571	21	0.538
chr5	52240397	C	T	erap2	Missense p.G255R	0.571429	21	0.421053	19	0.527
chr4	76726273	A	G	ms4a17a.3	Missense p.N150D	0.571429	21	0.4	10	0.458
chr14	2073272	C	T	pcdh2g6	Missense p.R29K	0.571429	28	0.4	20	0.38
chr23	29562143	G	T	nmnat1	Missense p.Q254K	0.571429	35	0.4	40	0.168
chr3	13815	A	T	zgc:110249	Missense p.S106T	0.571429	42	0.382979	47	0.091
chr3	12485666	A	G	vasnb	Missense p.N543S	0.571429	21	0.333333	33	0.099
chr8	50482698	C	T	ido1	Missense p.V5M	0.571429	14	0.3	20	0.163
chr14	2326544	T	G	pcdh2aa1	Missense p.K428Q	0.571429	21	0.297297	37	0.053
chr15	8399281	T	A	tmem160	Missense p.L117M	0.571429	70	0.28866	97	0
chr15	38106799	G	A	si:dkey-24p1.1	Missense p.L805F	0.571429	14	0.263158	19	0.148
chr3	5270196	G	T	txn2	Missense p.R46S	0.571429	77	0.246753	77	0
chr14	36285567	C	T	egf	Missense p.G963E	0.571429	21	0.227273	22	0.031
chr13	1369034	A	C	gdf10b,ifngr1l	Missense p.E119A	0.571429	42	0.122449	49	0
chr3	26198573	A	T	gdpd3a	Missense p.F81Y	0.571429	21	0.0740741	27	0
chr3	24993791	G	A	cbx7a	Missense p.A356T	0.571429	28	0.0645161	31	0
chr20	152509	T	A	rpf2	Missense p.K192M	0.569892	93	0.442105	95	0.083
chr7	5156076	T	A	zgc:195075	Missense p.Y395F	0.569231	65	0.683333	60	0.202
chr23	37093187	C	G	ubxn10	Missense p.S52C	0.568627	51	0.573529	68	1
chr14	2068833	T	C	pcdh2g7	Missense p.D274G	0.568182	44	0.378378	37	0.119
chr18	27896989	C	T	iqcg	Missense p.G30E	0.568182	44	0.351852	54	0.042
chr20	36449385	C	T	enah	Missense p.M227I, p.M255I	0.567568	37	0.75	44	0.101
chr17	48756880	C	T	kif6	Missense p.G611E	0.567568	37	0.533333	45	0.825
chr7	4710206	G	A	si:ch211-225k7.4	Missense p.R365K	0.567164	67	0.565217	115	1
chr5	45394375	T	C	adamts3	Missense p.V237A	0.566667	30	0.735294	34	0.193
chr23	36487630	C	T	lima1a	Missense p.P462L	0.566667	30	0.617647	34	0.8
chr9	41224115	A	T	stat1b	Missense p.M129L	0.566667	30	0.55814	43	1
chr24	5653386	A	C	dia1b	Missense p.I427S	0.566667	30	0.464286	28	0.599
chr8	23362051	A	T	dnmt3ba	Missense p.H468L	0.566667	30	0.454545	22	0.575
chr12	30504017	G	A	dclre1a	Missense p.V161I	0.566667	30	0.259259	27	0.031
chr4	16325408	C	A	epyc	Missense p.E144D	0.566667	30	0.2	40	0.002
chr1	58984239	G	T	thumpd1	Missense p.D75Y	0.566265	83	0.642105	95	0.357
chr8	8704211	A	T	uxt	Missense p.Q141H	0.565217	92	0.862595	131	0
chr5	64863080	CGCGCGAATG	C	si:ch211-236k19.4	Splice site	0.565217	46	0.72093	86	0.083
chr8	4553639	G	A	dhx37	Missense p.T320I	0.565217	46	0.711864	59	0.151
chr24	23918716	C	A	pola1	Missense p.S1400R	0.565217	23	0.655172	29	0.574
chr16	54785524	C	T	khdc4	Missense p.R549Q	0.565217	92	0.605263	76	0.639
chr5	31034934	C	T	cyb5d2	Missense p.R39Q	0.565217	23	0.6	25	1
chr15	38127953	T	G	si:dkey-24p1.1	Missense p.K158Q	0.565217	23	0.5	18	0.758
chr1	30730575	C	A	bora	Missense p.H370N	0.565217	23	0.484848	33	0.596
chr18	27309873	C	T	zgc:56106	Missense p.A133T	0.565217	46	0.291667	48	0.012
chr23	32031067	G	A	tpx2	Missense p.V134I	0.565217	23	0.266667	30	0.047
chr3	13434930	A	T	dhps	Missense p.V73E	0.565217	69	0.147727	88	0
chr7	4499734	A	T	si:dkey-83f18.11	Missense p.K65N	0.564516	62	0.596774	62	0.856
chr18	29924245	A	T	mhc2dbb	Missense p.F115Y	0.564516	62	0.244898	49	0.001
chr7	4710082	G	T	si:ch211-225k7.4	Missense p.A324S	0.564103	39	0.540984	61	0.84
chr10	42744963	T	TGAA	zgc:100918	Splice site	0.564103	39	0.52	25	0.8
chr10	42744973	AT	A	zgc:100918	Splice site	0.564103	39	0.481481	27	0.618
chr1	46999750	G	A	itsn1	Missense p.P1721S	0.564103	39	0.473684	57	0.413
chr3	53883743	A	G	col5a3a	Missense p.I711V	0.564103	39	0.333333	24	0.119
chr16	54928243	G	T	tpbgl	Missense p.H62Q	0.56383	94	0.522727	88	0.655
chr20	9133079	G	T	bpnt1	Missense p.Q91H	0.5625	32	0.769231	26	0.164
chr23	16977316	C	A	dnmt3bb.3	Missense p.V545F	0.5625	16	0.761905	21	0.291
chr5	48758945	C	A	adgrv1	Missense p.L1351M	0.5625	32	0.685714	35	0.324
chr16	29311720	T	C	bcan	Missense p.T1259A	0.5625	16	0.5625	32	1
chr24	1033470	C	G	zgc:111976	Missense p.H416Q	0.5625	32	0.531915	47	0.822
chr23	21505625	G	C	rnf207b	Missense p.A369G	0.5625	16	0.5	32	0.765
chr2	43600351	T	TACAAACAC	epc1b	Splice site	0.5625	16	0.470588	17	0.732
chr24	23937895	CGCAGCA	C	arxa	Non-frameshift indel p.325_327del	0.5625	32	0.457143	35	0.466
chr14	2221390	C	A	pcdh2ab1	Missense p.V140L	0.5625	32	0.448276	29	0.446
chr24	40862931	T	C	gorasp1b	Missense p.Y129H	0.5625	32	0.416667	24	0.418
chr6	34915059	G	A	il12rb2	Missense p.D308N	0.5625	16	0.0625	16	0.006
chr20	6142478	A	T	ttr	Missense p.E4V	0.561404	57	0.644444	45	0.423
chr5	67463227	T	C	si:dkey-251i10.2	Missense p.I185V	0.561224	98	0.784483	116	0.001
chr10	24762623	T	C	timm10b	Missense p.N139D	0.560976	41	0.613636	44	0.664
chr23	44130481	C	G	tec	Missense p.Q172E	0.560976	82	0.504854	103	0.462
chr23	44095598	A	T	zgc:56304	Missense p.Y177F	0.560976	41	0.339286	56	0.039
chr24	2964208	T	TGA	eci2	Splice site	0.560976	41	0.285714	42	0.015
chr20	822911	A	G	mei4	Missense p.R291G	0.560606	66	0.619565	92	0.512
chr11	1545765	G	C	ift52	Missense p.V425L	0.56	50	0.855556	90	0
chr10	20443826	C	T	loxl2a	Missense p.V147I	0.56	25	0.695652	23	0.383
chr16	39127414	C	A	gdf6a	Missense p.S233I	0.56	25	0.695652	23	0.383
chr3	53206377	A	G	brd4	Missense p.M827V	0.56	50	0.311475	61	0.012
chr17	43516566	C	T	mrpl35	Missense p.G20S	0.56	25	0.263158	19	0.068
chr9	48840607	C	T	nostrin	Missense p.G447D	0.56	50	0.256757	74	0.001
chr20	25552386	G	A	cyp2v1	Missense p.V33I	0.559322	59	0.538462	39	1
chr6	58964295	T	C	mars	Missense p.I70V	0.559322	59	0.459459	74	0.296
chr23	44871827	T	A	plod3	Missense p.S18C	0.558824	34	0.6	20	1
chr2	37242231	C	T	samd7	Missense p.P517L	0.558824	34	0.5625	32	1
chr16	53590857	A	C	gpatch3	Missense p.E86D	0.558824	34	0.5	34	0.808
chr20	23842094	G	C	si:dkey-15j16.3	Missense p.Q71E	0.558824	34	0.425	40	0.351
chr1	58622372	A	T	zgc:174890	Missense p.E131D	0.558824	34	0.311111	45	0.038
chr6	34894711	A	G	il23r	Missense p.N767D	0.558824	34	0.166667	18	0.008
chr16	11920731	G	T	cd4-1	Missense p.P171T	0.55814	43	0.733333	45	0.118
chr20	3235089	A	T	spint1b	Missense p.H215Q	0.55814	43	0.708333	48	0.19
chr25	35295735	G	C	fancf	Missense p.P123A	0.55814	43	0.638298	47	0.52
chr5	30555106	C	G	c2cd2l	Missense p.Q191H	0.55814	43	0.461538	26	0.466
chr3	54513749	G	T	si:ch73-208g10.1	Missense p.T546N	0.55814	43	0.171429	35	0.001
chr25	35619753	A	G	lrrk2	Missense p.F2245S	0.557895	95	0.610526	95	0.556
chr7	4643348	C	A	si:dkey-83f18.5	Missense p.H222N	0.557895	95	0.574468	141	0.893
chr1	59071360	C	G	LOC100007488	Missense p.P215A	0.557692	52	0.738095	42	0.086
chr21	40874694	C	A	elnb	Missense p.V659L	0.557692	52	0.56338	71	1
chr20	23747163	G	C	sh3rf1	Missense p.G129A	0.557692	52	0.444444	36	0.386
chr9	48840631	A	G	nostrin	Missense p.L439S	0.557692	52	0.278481	79	0.002
chr20	23829402	C	T	sh3rf1	Missense p.L692F	0.557377	61	0.723684	76	0.049
chr24	1035016	A	T	zgc:111976	Missense p.Y480F	0.556962	79	0.635514	107	0.293
chr5	54939573	A	G	cd180	Missense p.I250V	0.555556	9	0.916667	12	0.119
chr23	9602219	C	T	lama5	Missense p.A2656T	0.555556	18	0.9	20	0.027
chr8	1001863	G	A	fabp1b.1	Missense p.S62N	0.555556	54	0.892857	56	0
chr6	30579371	A	T	wwc3	Missense p.I802F	0.555556	9	0.818182	11	0.336
chr3	7304091	C	T	zgc:113443	Missense p.R323K	0.555556	18	0.791667	24	0.177
chr15	21320097	T	C	ubash3bb	Missense p.S588P	0.555556	18	0.769231	26	0.191
chr1	58624432	C	A	zgc:174890	Missense p.D221E	0.555556	18	0.72	25	0.338
chr20	25549057	G	A	cyp2ad3	Missense p.R425W	0.555556	27	0.714286	14	0.501
chr2	24560606	G	T	crsp7	Missense p.P341Q	0.555556	54	0.666667	39	0.294
chr6	30121872	G	T	lrrc40	Missense p.V556L	0.555556	9	0.666667	9	1
chr19	30898291	A	T	si:ch211-194e15.5	Missense p.F981Y	0.555556	9	0.666667	6	1
chr20	38285815	A	C	ccl38a.4	Missense p.Q3P	0.555556	18	0.666667	12	0.709
chr8	21071433	G	A	zgc:112962	Missense p.T6I	0.555556	27	0.659091	44	0.454
chr8	25858331	A	AT	opn7c	Frameshift p.M399fs	0.555556	36	0.645161	31	0.618
chr5	12553906	C	A	wsb2	Missense p.A191S	0.555556	63	0.617978	89	0.504
chr10	25822769	C	T	ftr54	Missense p.G135D	0.555556	18	0.578947	19	1
chr20	23453642	C	T	slain2	Missense p.S443N	0.555556	18	0.560976	41	1
chr5	51177449	A	T	snapc4	Missense p.N678K	0.555556	9	0.55	20	1
chr5	57219789	C	T	pja2	Missense p.S199L	0.555556	9	0.5	4	1
chr21	11391008	G	C	cel.2	Missense p.S436T	0.555556	9	0.5	8	1
chr23	29840171	T	C	tmem201	Missense p.T461A	0.555556	27	0.5	34	0.797
chr8	21203591	C	T	col2a1a	Missense p.A311V	0.555556	9	0.461538	13	1
chr18	17425671	T	A	ces3	Missense p.N440K	0.555556	9	0.411765	17	0.683
chr25	22286449	G	A	stoml1	Missense p.G213E	0.555556	9	0.4	5	1
chr18	17425673	A	G	ces3	Missense p.K441R	0.555556	9	0.388889	18	0.448
chr1	58610376	A	G	zgc:174928	Missense p.S142G	0.555556	36	0.378378	37	0.162
chr1	55298660	T	G	zgc:172106	Missense p.L374V	0.555556	36	0.363636	44	0.115
chr3	53492336	C	T	zgc:171711	Missense p.M226I	0.555556	81	0.359551	89	0.014
chr2	43114037	G	A	lrrc6	Missense p.S286F	0.555556	18	0.352941	17	0.315
chr9	32899872	C	T	fam160a2	Missense p.G817D	0.555556	36	0.345455	55	0.055
chr10	15110241	A	G	scpp8	Missense p.T63A	0.555556	18	0.315789	19	0.191
chr3	6331742	T	G	zgc:136767	Missense p.L123V	0.555556	27	0.305556	36	0.07
chr12	35934444	A	T	rnf213b	Missense p.Y358N	0.555556	9	0.285714	7	0.358
chr18	21400505	G	C	hydin	Missense p.S4700T	0.555556	45	0.268293	41	0.009
chr8	24938347	C	T	kcnc4	Missense p.S535N	0.555556	9	0.266667	15	0.212
chr9	21917815	G	C	lmo7a	Missense p.T1128S	0.555556	9	0.230769	13	0.187
chr10	3532264	A	G	pla2g3	Missense p.K509R	0.555556	36	0.230769	39	0.005
chr11	38522311	T	A	slc45a3	Missense p.E147D	0.555556	45	0.18	50	0
chr12	35934430	G	C	rnf213b	Missense p.F362L	0.555556	9	0.166667	6	0.287
chr15	27026078	A	T	bcas3	Missense p.S387C	0.555556	9	0.153846	13	0.074
chr14	2191998	A	G	pcdh2ab10	Missense p.I384T	0.555556	18	0.15	20	0.016
chr7	22800488	A	T	rbm4.2	Splice site	0.555556	9	0.142857	7	0.145
chr9	35631499	C	T	zp2l1	Missense p.R403Q	0.555556	9	0.142857	14	0.066
chr12	30501502	G	C	dclre1a	Missense p.D83H	0.555556	9	0.1	10	0.057
chr2	43642542	A	C	itgb1b.2	Missense p.S500A	0.555556	9	0.0714286	14	0.018
chr3	22347370	T	A	ifnphi3	Missense p.Y140N	0.555556	9	0	7	0.034
chr6	33875946	G	A	tmem69	Missense p.H53Y	0.555556	9	0	17	0.002
chr6	33875954	A	G	tmem69	Missense p.L50P	0.555556	9	0	18	0.002
chr9	41066397	G	A	ankar	Missense p.A486V	0.554545	110	0.555556	126	1
chr6	34881869	T	A	il23r	Missense p.L451Q	0.553846	130	0.12987	154	0
chr12	4853108	A	G	ghrhr2	Missense p.M298V	0.553571	56	0.535714	56	1
chr9	48836560	C	T	nostrin	Missense p.R515K	0.553571	56	0.34375	64	0.027
chr7	4573310	G	T	si:dkey-83f18.7	Missense p.D90Y	0.552632	38	0.555556	54	1
chr2	53065431	T	A	sirt6	Missense p.K311N	0.552632	38	0.553191	47	1
chr2	64073	G	A	zgc:153913	Missense p.P486S	0.552632	38	0.106383	47	0
chr24	39514296	C	G	lyrm1	Missense p.A17P	0.552239	67	0.61194	67	0.599
chr17	37970960	T	A	plekhh1	Missense p.I456N	0.551724	58	0.6	45	0.69
chr9	41068700	A	T	ankar	Missense p.I451N	0.551724	87	0.590476	105	0.661
chr10	21578766	A	C	pcdh1a6	Missense p.I601L	0.551724	29	0.540541	37	1
chr7	35707654	G	C	irx5a	Missense p.A252G	0.551724	29	0.444444	27	0.593
chr24	28574899	C	T	abca4a	Missense p.H262Y	0.551724	29	0.352941	34	0.134
chr24	28892981	G	A	col11a1a	Missense p.S28F	0.55102	49	0.392857	56	0.12
chr10	24902	C	T	riox2	Missense p.T256I	0.550725	138	0.572727	110	0.797
chr11	40093672	G	T	tnfrsf9b	Missense p.T174K	0.550725	69	0.0821918	73	0
chr3	3434749	C	G	si:dkey-46g23.5	Missense p.S1283T	0.55	20	0.857143	7	0.204
chr8	30462358	G	T	pgm5	Missense p.A138S	0.55	20	0.833333	18	0.086
chr8	4522018	C	T	dhx37	Missense p.R1016Q	0.55	60	0.735294	68	0.041
chr9	6963386	C	T	slc9a2	Missense p.M685I	0.55	60	0.726027	73	0.045
chr16	55181337	A	T	eomesb	Missense p.T428S	0.55	60	0.625	48	0.556
chr10	24762647	T	C	timm10b	Missense p.S131G	0.55	40	0.55814	43	1
chr5	57621865	T	C	zgc:193711	Missense p.S84G	0.55	20	0.5	28	0.777
chr1	47129541	A	G	mhc1zda	Missense p.F328L	0.55	20	0.478261	23	0.763
chr5	12558037	G	T	wsb2	Missense p.T129N	0.55	40	0.472727	55	0.535
chr15	38126544	G	A	si:dkey-24p1.1	Missense p.S342F	0.55	20	0.452381	42	0.589
chr4	4377297	T	A	LOC100331497	Missense p.S85C	0.55	20	0.416667	24	0.545
chr17	23613460	T	G	ifit14	Missense p.S151R	0.55	20	0.416667	12	0.716
chr20	25445182	A	T	mrpl19	Missense p.F17I	0.55	20	0.384615	26	0.372
chr18	14690931	T	G	pdf	Missense p.T141P	0.55	20	0.380952	21	0.354
chr20	24861520	G	A	epha7	Missense p.T443I	0.55	20	0.380952	21	0.354
chr3	3662625	T	G	plbd1	Missense p.S327A	0.55	60	0.369231	65	0.049
chr12	35565395	A	AGCTGGT	sec24c	Non-frameshift indel p.A470delinsAPA	0.55	60	0.339623	53	0.037
chr7	37911907	T	C	heatr3	Missense p.I217V	0.55	20	0.28	25	0.125
chr20	23841958	T	C	si:dkey-15j16.3	Missense p.Q116R	0.55	20	0.227273	22	0.055
chr3	54514045	CTGT	C	si:ch73-208g10.1	Non-frameshift indel p.484_485del	0.55	40	0.169811	53	0
chr6	34881788	A	T	il23r	Missense p.Y424F	0.55	120	0.109375	128	0
chr9	48840604	T	A	nostrin	Missense p.Q448L	0.54902	51	0.272727	77	0.003
chr2	23008121	C	A	mknk2a	Missense p.A47D	0.548387	31	0.72	25	0.268
chr2	35496897	G	C	kiaa0040	Missense p.G67A	0.548387	31	0.638889	36	0.467
chr9	41066325	G	A	ankar	Missense p.P510L	0.548387	93	0.568421	95	0.883
chr2	56812122	C	G	sbno2a	Missense p.E1273Q	0.548387	31	0.52381	42	1
chr17	42566360	A	T	foxa2	Missense p.S391T	0.548387	31	0.475	40	0.634
chr17	43516502	G	T	mrpl35	Missense p.P41Q	0.548387	31	0.434783	23	0.583
chr17	11392621	G	A	arid4a	Missense p.T886M	0.548387	31	0.433333	30	0.446
chr9	37341848	C	A	hspbap1	Missense p.C310F	0.548387	31	0.342105	38	0.095
chr23	24277098	C	G	clcnk	Missense p.D155E	0.548387	31	0.317073	41	0.058
chr20	23842128	T	G	si:dkey-15j16.3	Missense p.Q59H	0.548387	31	0.3125	32	0.077
chr3	1044040	C	T	zgc:153921	Missense p.T201M	0.548387	31	0.16	25	0.005
chr5	72205483	A	C	ddx54	Missense p.T791P	0.548077	104	0.71	100	0.021
chr7	4499748	G	A	si:dkey-83f18.11	Missense p.G70D	0.546875	64	0.584906	53	0.711
chr3	54505149	A	C	si:ch73-208g10.1	Missense p.C866G	0.546875	64	0.367347	49	0.086
chr25	36081474	G	A	rpgrip1l	Missense p.V1225I	0.546667	75	0.638095	105	0.222
chr5	24224326	T	C	senp3a	Missense p.N256D	0.545455	11	1	14	0.009
chr5	51855338	A	T	cmya5	Missense p.T1060S	0.545455	22	0.923077	13	0.027
chr20	54306576	G	C	zp2.6	Missense p.E419D	0.545455	33	0.888889	27	0.005
chr23	17394437	G	T	ptk6b	Missense p.L197F	0.545455	44	0.75	76	0.027
chr16	11925539	T	C	cd4-1	Missense p.S69G	0.545455	11	0.714286	14	0.434
chr16	29321310	C	T	bcan	Missense p.A800T	0.545455	22	0.69697	33	0.27
chr20	46101640	G	A	taar12b	Missense p.S3L	0.545455	11	0.692308	13	0.675
chr5	31034907	G	A	cyb5d2	Missense p.S48F	0.545455	33	0.64	25	0.592
chr16	12263188	C	T	leng8	Missense p.S256N	0.545455	11	0.636364	11	1
chr25	35295540	C	T	fancf	Missense p.D188N	0.545455	44	0.630435	46	0.521
chr5	31034931	T	A	cyb5d2	Missense p.Q40L	0.545455	22	0.625	24	0.765
chr10	24762553	G	A	timm10b	Missense p.A162V	0.545455	33	0.586957	46	0.819
chr20	200544	C	T	znf292b	Missense p.A1457T	0.545455	33	0.566667	30	1
chr21	34836893	A	C	zgc:56585	Missense p.N171K, p.N258K	0.545455	44	0.560976	41	1
chr2	48105308	C	G	pitrm1	Missense p.P565A	0.545455	66	0.493671	79	0.617
chr23	20655931	T	A	uba1	Missense p.C567S	0.545455	22	0.416667	12	0.721
chr7	56133291	T	A	cdh15	Missense p.S307T	0.545455	11	0.4	10	0.67
chr16	4774087	A	G	ube3d	Missense p.D106G	0.545455	33	0.395349	43	0.248
chr4	4531268	G	T	zgc:194209	Missense p.D206E	0.545455	33	0.387097	31	0.222
chr14	36306221	A	C	egf	Missense p.F377L	0.545455	11	0.363636	11	0.67
chr17	3143358	G	A	zgc:136872	Missense p.G241S	0.545455	33	0.36	25	0.192
chr2	44405746	C	A	pih1d3	Missense p.K54N	0.545455	11	0.3	10	0.387
chr18	32951855	A	T	olfcg3	Missense p.E338D	0.545455	11	0.285714	7	0.367
chr9	48192370	T	C	phgdh	Missense p.K399E	0.545455	22	0.269231	26	0.077
chr2	389510	T	G	wrnip1	Missense p.E73A	0.545455	55	0.229508	61	0.001
chr9	34840022	C	A	crlf2	Missense p.M88I	0.545455	11	0.2	5	0.308
chr4	76699206	A	G	ms4a17a.1	Missense p.N160S	0.545455	22	0.178571	28	0.015
chr10	34055033	T	C	zgc:174193	Missense p.L7P	0.545455	11	0	8	0.018
chr23	43559300	C	A	itchb	Missense p.G277C	0.544444	90	0.462264	106	0.316
chr20	53554861	G	A	pak6b	Missense p.A245T	0.544118	68	0.746835	79	0.015
chr23	44940833	T	C	tfr2	Missense p.N718S	0.544118	68	0.746835	79	0.015
chr23	4397901	C	T	si:ch73-142c19.1	Missense p.M325I	0.544118	68	0.708738	103	0.034
chr6	34877818	T	A	il23r	Missense p.F338I	0.544118	68	0.150538	93	0
chr23	35727109	A	G	jph2	Missense p.V700A	0.54386	57	0.55	40	1
chr10	44458268	A	G	hcar1-1	Missense p.Q262R	0.54386	57	0.256757	74	0.001
chr9	34174730	G	T	dcaf6	Missense p.P650Q	0.543478	46	0.313725	51	0.025
chr7	38749164	C	T	znf408	Missense p.S452L	0.542857	35	0.372093	43	0.171
chr18	26089305	G	C	znf710a	Missense p.C192S	0.542857	35	0.358974	39	0.16
chr9	11582564	A	T	umps	Missense p.Y205N	0.542857	35	0.212766	47	0.003
chr4	16339635	G	A	kera	Missense p.L125F	0.542857	35	0.162162	37	0.001
chr19	43615385	T	A	fam83hb	Missense p.T827S	0.541667	24	0.607143	28	0.779
chr23	36430158	A	T	csad	Missense p.C252S	0.541667	48	0.560606	66	0.851
chr14	2198833	C	A	pcdh2ab8	Missense p.M247I	0.541667	24	0.5	16	1
chr14	2198820	C	G	pcdh2ab8	Missense p.V252L	0.541667	24	0.466667	15	0.748
chr20	883066	C	G	snx14	Missense p.V254L	0.541667	48	0.43662	71	0.27
chr20	233540	A	C	lama4	Missense p.E617A	0.541667	24	0.428571	35	0.436
chr17	2006726	T	C	spint1a	Missense p.I363V	0.541667	48	0.35	60	0.053
chr6	13111981	T	C	caspxa,zgc:194469	Missense p.K300E, p.K298E	0.541667	24	0.259259	27	0.049
chr10	3520409	C	T	pla2g3	Missense p.T33M	0.541667	96	0.25	88	0
chr15	22017599	G	A	ankk1	Missense p.S171N	0.541667	24	0.25	24	0.075
chr4	76727261	G	T	ms4a17a.3	Missense p.V172L	0.541667	24	0.24	25	0.042
chr6	34877816	A	T	il23r	Missense p.N337I	0.541667	72	0.152174	92	0
chr14	2097496	G	C	pcdh2g1	Missense p.H67D	0.540984	61	0.396552	58	0.142
chr11	2391778	G	A	igfbp6a	Missense p.A8T	0.540541	37	0.9	30	0.001
chr23	36487234	T	C	lima1a	Missense p.V330A	0.540541	37	0.8	45	0.017
chr10	687085	T	C	glis3	Missense p.S86G	0.540541	37	0.58	50	0.828
chr17	43886916	C	A	zgc:66313	Missense p.D509E	0.540541	37	0.515152	33	1
chr7	73723106	C	T	casq1b	Missense p.E257K	0.540541	37	0.367347	49	0.129
chr3	12784727	A	T	cyp2k8	Missense p.T54S	0.540541	37	0.125	48	0
chr7	761260	C	G	zgc:63470	Missense p.P7A	0.539683	63	0.69697	66	0.073
chr1	8986363	C	A	tlr2	Missense p.L76M	0.538462	13	0.75	12	0.411
chr14	22139153	G	A	ccng1	Missense p.V237I	0.538462	13	0.6875	16	0.466
chr12	3123982	A	C	col1a1b	Missense p.S377A	0.538462	13	0.6	15	1
chr5	51117839	G	T	pomt1	Missense p.M249I	0.538462	13	0.576923	26	1
chr5	69700207	T	C	znf1005	Missense p.L267S	0.538462	13	0.571429	21	1
chr10	24762648	C	A	timm10b	Missense p.E130D	0.538462	39	0.547619	42	1
chr23	38181680	T	C	zgc:112994	Missense p.L365S	0.538462	26	0.542857	35	1
chr17	42019151	G	T	kiz	Missense p.V446L	0.538462	52	0.511364	88	0.861
chr12	30546091	G	A	zgc:158404	Missense p.A258V	0.538462	13	0.5	14	1
chr20	34234903	G	C	hmcn1	Missense p.S682C	0.538462	26	0.5	24	1
chr16	5137788	C	T	ttk	Missense p.S210N	0.538462	13	0.461538	13	1
chr1	35989089	G	T	zgc:152968	Missense p.Q534H	0.538462	13	0.45	20	0.728
chr23	35661660	T	G	ccnt1	Missense p.S400A	0.538462	26	0.366667	30	0.282
chr24	21068393	G	T	qtrt2	Missense p.A302D	0.538462	13	0.214286	14	0.12
chr9	22232387	T	C	crygm2d5	Missense p.I81V	0.538462	13	0.153846	13	0.097
chr13	1135867	G	A	wdr92	Missense p.V134I	0.538462	26	0.0769231	39	0
chr7	4574668	G	A	si:dkey-83f18.7	Missense p.A209T	0.537037	54	0.703125	64	0.085
chr16	54926590	C	T	tpbgl	Missense p.E200K	0.537037	54	0.52381	63	1
chr9	48326898	A	G	col28a2a	Missense p.I550T	0.537037	54	0.375	40	0.146
chr4	76462982	C	A	zgc:113119	Missense p.T164N	0.537037	54	0.285714	42	0.022
chr7	4703330	C	A	si:ch211-225k7.4	Missense p.T142K	0.536585	41	0.712121	66	0.096
chr18	2220021	C	T	pigb	Missense p.V52I	0.536585	41	0.566038	53	0.836
chr3	54514051	G	GCCA	si:ch73-208g10.1	Non-frameshift indel p.Y483delinsYG	0.536585	41	0.173077	52	0
chr20	6152407	A	T	ttr	Missense p.M73L	0.536232	69	0.704545	88	0.032
chr2	37137122	T	A	tspan37	Missense p.E200V	0.536232	69	0.606383	94	0.424
chr8	4622011	T	C	zgc:63587	Missense p.H260R	0.535714	84	0.769231	104	0.001
chr23	17389857	GGT	G	ptk6b	Splice site	0.535714	28	0.71875	32	0.183
chr20	3300724	C	T	cebpz	Missense p.D651N	0.535714	56	0.714286	77	0.044
chr24	6024355	C	T	pdss1	Missense p.C23Y	0.535714	28	0.459459	37	0.62
chr17	38592441	T	A	sptb	Missense p.V1583E	0.535714	28	0.457143	35	0.616
chr14	2221315	C	T	pcdh2ab1	Missense p.V165I	0.535714	28	0.333333	33	0.128
chr20	104289	G	C	si:ch1073-155h21.1	Missense p.E544Q	0.535714	28	0.230769	13	0.095
chr18	14702335	A	G	uri1	Missense p.I378V	0.535714	56	0.2	40	0.001
chr11	38480718	C	G	elk4	Missense p.A133P	0.535714	28	0.03125	32	0
chr4	14948766	T	C	slc26a5	Missense p.K57R	0.534884	43	0.176471	34	0.002
chr9	6963456	C	A	slc9a2	Missense p.G662V	0.534483	58	0.733333	75	0.028
chr23	39591674	C	T	camk1gb	Missense p.T357I	0.534247	73	0.205479	73	0
chr3	13434920	C	G	dhps	Missense p.E76D	0.534247	73	0.148936	94	0
chr6	22998568	G	T	nol11	Missense p.P144T	0.533333	15	0.88	25	0.024
chr6	23076593	G	T	evpla	Missense p.Q879H	0.533333	15	0.777778	18	0.163
chr20	36449442	A	C	enah	Missense p.D208E, p.D236E	0.533333	45	0.765957	47	0.028
chr23	16977322	C	T	dnmt3bb.3	Missense p.E543K	0.533333	15	0.761905	21	0.175
chr8	20836698	G	C	si:ch211-133l5.7	Missense p.I58M	0.533333	30	0.733333	30	0.18
chr25	17361207	G	A	cyp2x6	Missense p.P478S	0.533333	15	0.666667	12	0.696
chr23	21433379	A	G	tas1r1	Missense p.S451G	0.533333	15	0.655172	29	0.521
chr5	48835149	C	G	adgrv1	Missense p.S5264R	0.533333	30	0.653846	52	0.349
chr16	32190703	G	T	zufsp	Missense p.A337S	0.533333	30	0.648649	37	0.453
chr6	27139191	C	T	zgc:103559	Missense p.G48R	0.533333	45	0.630769	65	0.33
chr16	11925573	C	CTCTGAG	cd4-1	Non-frameshift indel p.E57delinsDSE	0.533333	15	0.615385	13	0.718
chr23	32046108	G	C	mylk2	Missense p.R114S	0.533333	15	0.565217	23	1
chr20	46074269	C	T	taar12f	Missense p.R142K	0.533333	15	0.545455	11	1
chr10	21562016	C	A	pcdh1a3	Missense p.D773E	0.533333	15	0.5	10	1
chr15	37584014	G	T	proser3	Missense p.T215N	0.533333	30	0.472222	36	0.805
chr3	7510512	A	G	znf1001	Missense p.Y266H	0.533333	60	0.444444	45	0.432
chr14	2221525	C	G	pcdh2ab1	Missense p.A95P	0.533333	30	0.405405	37	0.333
chr10	5257980	C	T	sptlc1	Missense p.H373Y	0.533333	60	0.39726	73	0.162
chr22	9862903	A	C	si:dkey-253d23.3	Missense p.N13H	0.533333	15	0.388889	18	0.494
chr4	76588105	C	G	ms4a17a.11	Missense p.P212A	0.533333	60	0.382979	47	0.172
chr10	3520532	A	T	pla2g3	Missense p.E74V	0.533333	75	0.357143	98	0.03
chr10	3520531	G	A	pla2g3	Missense p.E74K	0.533333	75	0.350515	97	0.02
chr21	11604105	T	C	cast	Missense p.I370V	0.533333	15	0.347826	23	0.324
chr3	54518407	A	C	si:ch73-208g10.1	Missense p.I257S	0.533333	30	0.333333	42	0.098
chr15	21121555	T	C	a2ml	Missense p.S662G	0.533333	45	0.333333	42	0.084
chr16	5601642	G	A	zgc:91890	Missense p.D236N	0.533333	45	0.314815	54	0.04
chr20	23842001	A	C	si:dkey-15j16.3	Missense p.Y102D	0.533333	30	0.27027	37	0.043
chr9	34395411	A	C	grtp1b	Missense p.L60W	0.533333	45	0.26087	46	0.01
chr6	60120690	C	A	prelid3b	Missense p.S147Y	0.533333	30	0.183333	60	0.001
chr6	60120689	T	A	prelid3b	Missense p.S147T	0.533333	30	0.172414	58	0.001
chr9	33342445	C	A	ddx3xa	Missense p.P103T	0.533333	45	0.166667	36	0.001
chr18	18979263	G	T	ppcdc	Missense p.T17N	0.533333	30	0.125	32	0.001
chr12	28786714	C	A	osbpl7	Missense p.A364S	0.533333	15	0.0952381	21	0.007
chr3	13534311	G	C	amdhd2	Missense p.R255G	0.532258	62	0.15	80	0
chr20	49103217	A	T	crnkl1	Missense p.K740N	0.531915	47	0.693548	62	0.111
chr3	54513746	T	C	si:ch73-208g10.1	Missense p.N547S	0.531915	47	0.2	35	0.003
chr4	76462708	C	G	zgc:113119	Missense p.Q73E	0.531646	79	0.239437	71	0
chr21	44511787	G	A	zgc:136410	Missense p.P20S	0.53125	96	0.61157	121	0.269
chr8	20905513	C	T	haus5	Missense p.A385T	0.53125	32	0.609756	41	0.634
chr20	23023903	T	C	rasl11b	Missense p.T203A	0.53125	32	0.558824	34	1
chr24	5898090	A	C	mastl	Missense p.T364P	0.53125	64	0.520548	73	1
chr5	48842046	T	TA	adgrv1	Splice site	0.53125	32	0.45	20	0.776
chr15	44038852	C	A	numa1	Missense p.V551L	0.53125	32	0.444444	27	0.604
chr6	34894724	T	G	il23r	Missense p.M771R	0.53125	32	0.15	20	0.008
chr11	40436402	C	G	tnfrsf1b	Missense p.V285L	0.530864	81	0.0362319	138	0
chr22	1353897	G	GT	znf45l	Splice site	0.530612	49	0.75641	78	0.012
chr8	25963223	A	C	si:dkey-72l14.4	Missense p.E125D	0.530612	49	0.538462	39	1
chr23	35715418	T	G	tuba1b	Missense p.S126A	0.530612	49	0.365854	41	0.14
chr11	40457072	A	G	tnfrsf1b	Missense p.I3T	0.530612	49	0.016129	62	0
chr24	31090912	A	G	hccsb	Missense p.L8P	0.530303	66	0.52	75	1
chr19	41857795	G	A	trioa	Missense p.P2331S	0.53012	83	0.44086	93	0.29
chr23	4354430	T	A	mybl2a	Missense p.S208T	0.529412	17	0.916667	24	0.008
chr23	7071720	G	C	slco4a1	Missense p.A515G	0.529412	51	0.754717	53	0.024
chr20	23475615	A	C	anapc4	Missense p.V769G	0.529412	17	0.571429	35	1
chr23	44871829	A	G	plod3	Missense p.L17P	0.529412	34	0.55	20	1
chr7	35513216	T	A	irx6a	Missense p.Y437F	0.529412	17	0.526316	19	1
chr19	46025297	G	T	nup153	Missense p.T1288N	0.529412	51	0.479452	73	0.715
chr17	25563994	A	G	qrsl1	Missense p.S5G	0.529412	17	0.473684	19	1
chr1	31974128	T	C	anos1a	Missense p.S465P	0.529412	34	0.456522	46	0.651
chr14	35415696	G	T	trmt12	Missense p.Q64H	0.529412	17	0.454545	11	1
chr5	51089939	A	C	fam169aa	Missense p.L210F	0.529412	17	0.380952	21	0.513
chr3	12484112	C	T	vasnb	Missense p.T25I	0.529412	17	0.315789	19	0.311
chr24	22024629	A	G	ropn1l	Missense p.M167V	0.529412	17	0.3125	16	0.296
chr1	51542541	C	G	etaa1	Missense p.P179R	0.529412	34	0.304348	23	0.11
chr4	22492104	G	A	kdm7aa	Missense p.A654V	0.529412	17	0.222222	9	0.217
chr23	45458261	G	A	cyr61	Missense p.G39S	0.528497	193	0.52459	183	1
chr8	23713466	T	C	ppardb	Missense p.V127A	0.528302	53	0.585714	70	0.584
chr3	54517891	G	T	si:ch73-208g10.1	Missense p.P400T	0.528302	53	0.301887	53	0.03
chr12	33351800	C	T	slc16a3	Missense p.A461T	0.528302	53	0.2	45	0.001
chr16	33989648	G	T	pigv	Missense p.G250V	0.527778	36	0.685714	35	0.227
chr24	9708898	G	A	topbp1	Missense p.G526E	0.527778	36	0.485714	35	0.814
chr4	5359072	C	A	zgc:113263	Missense p.L951I	0.527778	36	0.444444	45	0.507
chr2	44768869	T	A	ncapd2	Missense p.T516S	0.527778	36	0.418182	55	0.39
chr7	35125892	G	A	hsd11b2	Missense p.T73M	0.527778	36	0.405405	37	0.352
chr9	24938645	T	C	slc39a10	Missense p.V340A	0.527778	36	0.333333	39	0.106
chr4	76761394	A	G	ms4a17a.4	Missense p.N204D	0.527778	36	0.32	50	0.075
chr17	24889338	T	G	gale	Missense p.Q58P	0.527778	36	0.311111	45	0.069
chr1	58622365	C	CTGA	zgc:174890	Non-frameshift indel p.T129delinsTE	0.527778	36	0.27907	43	0.037
chr12	20136434	A	C	mgrn1a	Missense p.M443L	0.527273	55	0.430556	72	0.289
chr10	7259809	G	A	fut10	Missense p.R217Q	0.527273	55	0.40625	64	0.202
chr3	17927969	G	T	ttc25	Missense p.C478F	0.527273	55	0	39	0
chr3	3434755	A	G	si:dkey-46g23.5	Missense p.V1281A	0.526316	19	0.857143	7	0.19
chr23	4356138	C	A	mybl2a	Missense p.Q298K	0.526316	38	0.843137	51	0.002
chr7	37907526	T	C	heatr3	Missense p.M341V	0.526316	19	0.6	15	0.738
chr17	39728423	T	A	eprs	Missense p.L999Q	0.526316	38	0.52	50	1
chr17	29339414	A	C	ptpreb	Missense p.N402H	0.526316	19	0.4375	16	0.738
chr5	57919823	T	A	si:dkey-27p23.3	Missense p.Y90F	0.526316	19	0.416667	12	0.716
chr3	60590093	A	G	mettl23	Missense p.E56G	0.526316	38	0.411765	34	0.355
chr23	32374870	C	A	ankrd52a	Missense p.A586S	0.526316	19	0.411765	17	0.525
chr24	21766052	G	A	flt1	Missense p.L744F	0.526316	19	0.333333	18	0.325
chr20	23841961	A	G	si:dkey-15j16.3	Missense p.V115A	0.526316	19	0.272727	22	0.12
chr14	2317158	G	A	pcdh2aa3	Missense p.T478M	0.526316	19	0.264706	34	0.077
chr6	13216978	C	A	ndufs1	Missense p.D207E	0.526316	38	0.258621	58	0.01
chr12	19967576	T	C	ercc4	Missense p.I348T	0.526316	19	0.16	25	0.02
chr16	42781354	C	T	si:ch211-135n15.2	Missense p.P209S	0.525424	59	0.709302	86	0.035
chr20	43694169	G	A	lin9	Missense p.V48I	0.525424	59	0.683544	79	0.077
chr9	48262262	C	T	fastkd1	Missense p.S751L	0.525424	59	0.412698	63	0.276
chr7	4988116	C	T	si:dkey-81n2.1	Missense p.P102S	0.525	40	0.697674	43	0.12
chr4	76662355	G	T	ms4a17a.5	Missense p.V61L	0.525	80	0.314815	108	0.004
chr5	63297590	C	T	gsnb	Missense p.A355T	0.52381	21	0.851852	27	0.024
chr1	57500911	A	C	zgc:171470	Missense p.M57R	0.52381	42	0.714286	56	0.06
chr7	4499750	G	T	si:dkey-83f18.11	Missense p.V71F	0.52381	63	0.576923	52	0.579
chr20	25468968	G	T	pfas	Missense p.A1025S	0.52381	42	0.551724	29	1
chr5	56317153	T	A	acaca	Missense p.Q2256L	0.52381	21	0.541667	24	1
chr23	36312350	A	T	nfe2	Missense p.S175T	0.52381	21	0.478261	23	1
chr2	24279698	C	T	myh7l	Missense p.S1099N	0.52381	21	0.470588	17	1
chr13	9422462	G	A	si:ch211-243o19.4	Missense p.V340I	0.52381	21	0.461538	26	0.772
chr2	43652442	G	A	itgb1b.2	Missense p.R92C	0.52381	21	0.333333	27	0.242
chr12	19793529	G	C	shisa9a	Missense p.A308G	0.52381	21	0.322581	31	0.164
chr5	50917372	C	T	col4a3bpa	Missense p.T74I	0.52381	21	0.25	16	0.176
chr12	35929973	C	T	rnf213b	Missense p.E1014K	0.52381	21	0.230769	13	0.153
chr2	45094604	T	A	chrng	Missense p.S411T	0.52381	42	0.229508	61	0.003
chr20	245816	A	G	lama4	Missense p.T1245A	0.523077	65	0.423077	52	0.352
chr17	19488510	T	C	kif11	Missense p.M428T	0.523077	65	0.39604	101	0.113
chr17	48949842	T	A	hs1bp3	Missense p.L47H	0.522727	88	0.520833	96	1
chr2	23241437	C	A	kifap3b	Missense p.P355T	0.522727	44	0.509804	51	1
chr5	46134287	G	C	iqgap2	Missense p.E293D	0.521739	23	0.580645	31	0.784
chr16	33989224	A	G	pigv	Missense p.I109V	0.521739	46	0.574074	54	0.688
chr20	101378	A	G	si:ch1073-155h21.1	Missense p.T269A	0.521739	46	0.571429	42	0.673
chr20	25665101	G	T	si:dkeyp-117h8.2	Missense p.Q771K	0.521739	23	0.551724	29	1
chr20	25665115	G	T	si:dkeyp-117h8.2	Missense p.P766H	0.521739	23	0.551724	29	1
chr14	2198823	C	A	pcdh2ab8	Missense p.A251S	0.521739	23	0.466667	15	1
chr3	53708592	C	T	rdh8a	Missense p.R76K	0.521739	23	0.44186	43	0.609
chr8	25858760	A	G	opn7c	Missense p.I256T	0.521739	23	0.416667	24	0.564
chr4	4607181	G	T	LOC101885512	Missense p.A112E	0.521739	46	0.349206	63	0.081
chr18	26811338	A	C	znf592	Missense p.Y208D	0.521739	23	0.333333	15	0.326
chr20	101379	C	T	si:ch1073-155h21.1	Missense p.T269M	0.520833	48	0.571429	42	0.675
chr20	254501	G	A	lama4	Missense p.R1656K	0.520833	48	0.490196	51	0.841
chr17	30749293	C	G	ldah	Missense p.P9A	0.520833	48	0.413043	46	0.31
chr2	51656679	AT	A	abhd4	Frameshift p.I332fs	0.52	50	0.791667	72	0.003
chr23	24308629	A	C	fam131c	Missense p.V93G	0.52	50	0.628571	70	0.263
chr23	21504047	C	T	rnf207b	Missense p.R403H	0.52	25	0.565217	23	0.78
chr23	31915025	CAGA	C	armc1l	Non-frameshift indel p.115_116del	0.52	25	0.457143	35	0.794
chr3	12759585	G	A	cyp2k17	Missense p.E214K	0.52	25	0.405405	37	0.44
chr9	18836320	G	A	gtf2f2b	Missense p.A95T	0.52	25	0.322581	31	0.176
chr6	15470337	C	T	st6gal2b	Missense p.M192I	0.52	25	0.296296	27	0.157
chr18	15122856	A	G	cry1ab	Missense p.T281A	0.52	25	0.125	24	0.005
chr8	2417891	T	C	vdac3	Missense p.T92A	0.519231	52	0.814286	70	0.001
chr3	12789314	T	A	cyp2k8	Missense p.Y199N	0.519231	52	0.326923	52	0.074
chr20	164288	T	C	si:ch211-241j12.3	Missense p.K5E	0.518987	79	0.428571	91	0.282
chr4	76462714	G	C	zgc:113119	Missense p.A75P	0.518987	79	0.236111	72	0
chr5	53003988	A	C	mrps30	Missense p.L9V	0.518519	27	0.688889	45	0.209
chr23	32047643	T	C	mylk2	Missense p.S216P	0.518519	27	0.590909	22	0.774
chr5	57673957	G	A	crfb12	Missense p.P532S	0.518519	27	0.5	28	1
chr15	38126599	C	T	si:dkey-24p1.1	Missense p.E324K	0.518519	27	0.40625	32	0.44
chr17	38030642	C	A	slc25a21	Missense p.Q6K	0.518519	27	0.366667	30	0.293
chr17	28666113	A	T	heatr5a	Missense p.T1761S	0.518519	27	0.325	40	0.134
chr10	3532320	T	A	pla2g3	Missense p.S528T	0.518519	27	0.244444	45	0.023
chr25	36057569	G	T	rpgrip1l	Missense p.G306V	0.518182	110	0.641026	195	0.039
chr5	48783304	G	C	adgrv1	Missense p.A2341P	0.517241	29	0.757576	33	0.065
chr5	48783295	T	C	adgrv1	Missense p.F2338L	0.517241	29	0.75	32	0.068
chr23	1719384	A	G	rabggta	Missense p.T419A	0.517241	29	0.75	24	0.097
chr8	20905345	C	G	haus5	Missense p.E414D	0.517241	29	0.714286	42	0.133
chr6	26347125	T	A	dzip1l	Missense p.I602N	0.517241	29	0.688889	45	0.15
chr16	33919623	G	A	gnl2	Missense p.S372N	0.517241	29	0.658537	41	0.322
chr20	23478469	C	G	anapc4	Missense p.V601L	0.517241	29	0.592593	27	0.602
chr15	37576748	C	T	proser3	Missense p.V284I	0.517241	29	0.310345	29	0.182
chr4	16339163	C	T	kera	Missense p.G282E	0.517241	29	0.297297	37	0.082
chr6	32405741	A	T	usp1	Missense p.C706S	0.517241	29	0.222222	27	0.029
chr3	56711512	T	A	rnf213a	Missense p.D143E	0.517241	29	0.173913	23	0.019
chr5	30695576	G	C	pdzd3b	Missense p.G277A	0.516667	60	0.69697	66	0.045
chr21	40876958	A	G	elnb	Missense p.V411A	0.516129	31	0.653846	26	0.42
chr23	37288351	G	C	mul1b	Missense p.A235G	0.516129	31	0.642857	28	0.43
chr14	28476731	C	A	xiap	Missense p.H3Q	0.516129	31	0.461538	26	0.792
chr24	5898089	C	A	mastl	Missense p.S363R	0.515625	64	0.52	75	1
chr16	20014015	C	T	ahr1a	Missense p.E737K	0.515152	33	0.727273	33	0.127
chr20	6503636	G	A	mep1b	Missense p.A289T	0.515152	33	0.595745	47	0.501
chr17	37288185	C	G	ptgr2	Missense p.V320L	0.515152	33	0.543478	46	0.823
chr14	40748040	A	C	elf1	Missense p.F538L	0.515152	66	0.5	60	1
chr5	51236457	C	A	ubac1	Missense p.P257T	0.515152	33	0.444444	36	0.633
chr24	9708886	C	G	topbp1	Missense p.P522R	0.515152	33	0.428571	35	0.627
chr2	42948751	T	A	oc90	Missense p.Q659L	0.515152	33	0.233333	30	0.037
chr19	48357318	T	A	sgo1	Missense p.M368K	0.514286	35	0.585366	41	0.645
chr13	26782910	T	C	vrk2	Missense p.Q382R	0.514286	35	0.542857	35	1
chr20	54518064	G	T	ppp1r35	Missense p.P76Q	0.514286	70	0.507246	69	1
chr10	3528738	T	G	pla2g3	Missense p.L406R	0.514286	70	0.273585	106	0.001
chr13	815809	C	T	polh	Missense p.R388H	0.514286	70	0.169231	65	0
chr20	25466609	T	C	pfas	Missense p.Y917H	0.513514	37	0.472222	36	0.816
chr17	31363421	G	A	itpka	Missense p.R35H	0.513514	37	0.441176	34	0.637
chr17	25819100	C	A	hhat	Missense p.A260S	0.513514	37	0.411765	34	0.477
chr3	3447916	G	A	si:dkey-46g23.5	Missense p.P34S	0.513514	37	0.169811	53	0.001
chr20	147375	A	C	slc16a10	Missense p.C50G	0.513043	115	0.368852	122	0.027
chr17	25819108	T	C	hhat	Missense p.K257R	0.512821	39	0.485714	35	1
chr13	28610566	G	A	cyp17a1	Missense p.T20I	0.512821	39	0.483871	31	1
chr16	53590777	G	T	gpatch3	Missense p.G60C	0.512821	39	0.483871	31	1
chr10	24762707	T	C	timm10b	Missense p.T111A	0.512195	41	0.555556	45	0.829
chr4	4532574	T	A	zgc:194209	Missense p.D85V	0.512195	41	0.5	72	1
chr6	15242310	A	T	nck2b	Missense p.K329M	0.512195	41	0.392157	51	0.294
chr9	24938540	T	A	slc39a10	Missense p.V305E	0.512195	41	0.34	50	0.135
chr12	33378887	G	A	ccdc57	Missense p.V499I	0.512195	41	0.15	40	0.001
chr22	4798498	T	G	zgc:195170	Missense p.N48H	0.511905	84	0.414634	123	0.201
chr8	120466	C	T	sncaip	Missense p.A537V	0.511628	43	0.849057	53	0.001
chr8	109238	C	A	sncaip	Missense p.H162N	0.511628	43	0.8125	48	0.003
chr8	400185	C	G	trim36	Missense p.E334Q, p.E322Q	0.511628	86	0.778846	104	0
chr1	40607660	A	G	clgn	Missense p.F10L	0.511628	43	0.638298	47	0.286
chr20	25468969	C	T	pfas	Missense p.A1025V	0.511628	43	0.551724	29	0.812
chr17	49359303	G	T	mthfd1b	Missense p.N809K	0.511628	43	0.526316	57	1
chr3	58815135	C	A	luc7l3	Missense p.G326V	0.511628	43	0.333333	48	0.094
chr18	26089254	A	T	znf710a	Missense p.K175M	0.511628	43	0.289474	38	0.069
chr5	48729901	C	T	adgrv1	Missense p.P186S	0.511111	45	0.84127	63	0
chr8	109256	A	G	sncaip	Missense p.S168G	0.511111	45	0.826923	52	0.001
chr1	58985490	C	G	thumpd1	Missense p.T284R	0.511111	90	0.75	84	0.002
chr23	18703066	T	C	zgc:103759	Missense p.K183E	0.511111	45	0.654545	55	0.159
chr10	3530989	G	T	pla2g3	Missense p.G461V	0.511111	45	0.240741	54	0.007
chr14	2068719	A	G	pcdh2g7	Missense p.V312A	0.510638	47	0.5	34	1
chr12	49805	G	T	mrpl58	Missense p.R170M	0.510638	94	0.321839	87	0.011
chr3	54517899	T	G	si:ch73-208g10.1	Missense p.K397T	0.509804	51	0.283019	53	0.027
chr19	20292279	A	T	oxnad1	Missense p.D232V	0.509434	53	0.741573	89	0.006
chr7	4718885	A	T	si:ch211-225k7.5	Missense p.K79N	0.509434	53	0.636364	66	0.193
chr10	208034	A	T	psmg1	Missense p.S175R	0.509434	106	0.525862	116	0.893
chr5	72205490	C	T	ddx54	Missense p.A793V	0.509259	108	0.647059	102	0.051
chr18	27252310	G	A	plekha7a	Missense p.G269D	0.508475	59	0.269841	63	0.009
chr5	52803118	A	G	zgc:158260	Missense p.C168R	0.508197	61	0.761194	67	0.003
chr4	76587484	T	C	ms4a17a.11	Missense p.Y202H	0.507937	63	0.225806	62	0.002
chr8	17940498	T	A	erich3	Missense p.N241K	0.507463	67	0.625	72	0.175
chr14	40748050	C	T	elf1	Missense p.S535N	0.507463	67	0.459016	61	0.6
chr10	1956399	A	G	tdgf1	Missense p.L164P, p.L171P	0.507246	69	0.581818	55	0.47
chr5	48803895	G	A	adgrv1	Missense p.E3438K	0.507246	69	0.566667	60	0.596
chr10	1956364	G	C	tdgf1	Missense p.P176A, p.P183A	0.507042	71	0.537037	54	0.857
chr1	58985466	G	A	thumpd1	Missense p.S276N	0.505882	85	0.752809	89	0.001
chr21	3904007	A	C	dolpp1	Missense p.L72F	0.505882	85	0.652632	95	0.05
chr5	72205460	G	A	ddx54	Missense p.R783H	0.505376	93	0.626263	99	0.109
chr12	35103665	C	T	si:ch73-127m5.2	Missense p.A5T	0.504587	109	0.373494	83	0.08
chr1	8543789	C	A	zgc:112980	Missense p.G566V	0.5	8	1	5	0.105
chr5	61617079	A	T	si:dkey-261j4.4	Missense p.D84E	0.5	2	1	5	0.286
chr10	44383616	G	C	rilpl1	Splice site	0.5	6	1	5	0.182
chr22	24855442	A	G	vtg7	Missense p.I525T	0.5	6	0.857143	7	0.266
chr20	23840563	A	G	si:dkey-15j16.3	Missense p.Y321H	0.5	4	0.846154	13	0.219
chr22	9923022	G	A	blf	Missense p.S401N	0.5	16	0.8125	16	0.135
chr8	1130056	T	A	ubox5	Missense p.W139R	0.5	52	0.807692	52	0.002
chr5	63662092	G	C	ciz1b	Missense p.P35A	0.5	24	0.806452	31	0.022
chr10	24427010	G	C	zgc:158234	Missense p.E410Q	0.5	8	0.8	10	0.321
chr19	30898762	T	C	si:ch211-194e15.5	Missense p.N824S	0.5	4	0.8	10	0.52
chr25	35896375	T	C	lsm14aa	Missense p.L203P	0.5	36	0.791667	24	0.031
chr17	31197494	A	G	disp2	Missense p.K261E	0.5	6	0.777778	9	0.329
chr19	30898736	C	T	si:ch211-194e15.5	Missense p.V833I	0.5	4	0.777778	9	0.53
chr23	7725218	G	A	kif3b	Splice site	0.5	26	0.777778	36	0.031
chr23	16808204	C	T	zgc:114081	Missense p.A81V	0.5	16	0.777778	9	0.229
chr22	10436363	G	C	nol8	Missense p.L226V	0.5	22	0.761905	21	0.116
chr5	48729749	G	T	adgrv1	Missense p.L165F	0.5	46	0.757576	33	0.035
chr13	44848644	T	A	si:dkeyp-2e4.2	Missense p.N202Y	0.5	28	0.75	20	0.134
chr19	20292255	C	A	oxnad1	Missense p.A224E	0.5	50	0.734177	79	0.009
chr5	51854909	G	A	cmya5	Missense p.E917K	0.5	12	0.727273	11	0.4
chr5	55393165	T	A	prune2	Missense p.D93V	0.5	8	0.727273	11	0.377
chr20	43738498	G	A	si:dkeyp-50f7.2	Missense p.P337L, p.P503L	0.5	14	0.727273	11	0.414
chr20	43738499	G	T	si:dkeyp-50f7.2	Missense p.P337T, p.P503T	0.5	14	0.727273	11	0.414
chr20	25666277	G	T	si:dkeyp-117h8.2	Missense p.P379T	0.5	12	0.722222	18	0.266
chr23	35672622	G	C	pmelb	Missense p.G16A	0.5	36	0.72093	43	0.063
chr5	56280323	G	A	aatf	Missense p.G97D	0.5	10	0.7	10	0.65
chr19	7589198	A	C	s100u	Missense p.K116Q	0.5	14	0.7	20	0.296
chr5	57647516	G	A	gb:eh456644	Missense p.T164I	0.5	28	0.69697	33	0.188
chr19	35723168	TTTGGGGGGGGGGGG	T	trappc3	Splice site	0.5	12	0.692308	13	0.428
chr8	26233928	G	T	wdr6	Missense p.R329S	0.5	34	0.6875	32	0.14
chr5	31812057	A	C	uap1l1	Missense p.Q59H	0.5	8	0.684211	19	0.415
chr5	48822761	G	A	adgrv1	Missense p.G4293E	0.5	46	0.68	50	0.097
chr25	35896392	G	A	lsm14aa	Missense p.G209S	0.5	36	0.678571	28	0.204
chr6	18539161	G	A	suz12b	Missense p.R383Q	0.5	6	0.666667	9	0.622
chr7	4972967	A	T	si:dkey-81n2.2	Missense p.R133S	0.5	26	0.666667	33	0.286
chr8	2446670	G	A	si:ch211-220d9.3	Missense p.A199T	0.5	54	0.666667	51	0.113
chr8	23363196	C	T	dnmt3ba	Missense p.S771L	0.5	18	0.666667	18	0.5
chr20	39333615	C	T	ccl38.1	Missense p.A15T	0.5	12	0.666667	15	0.452
chr9	41049430	G	C	ankar	Missense p.T1210S	0.5	82	0.662921	89	0.043
chr10	32064138	C	T	thap12a	Missense p.S748F	0.5	36	0.652174	46	0.183
chr25	8053223	G	C	dhtkd1	Missense p.Q147E	0.5	22	0.652174	23	0.373
chr7	4500269	T	A	si:dkey-83f18.11	Missense p.H174Q	0.5	54	0.644444	45	0.161
chr13	22622783	G	T	mmrn2a	Missense p.L337I	0.5	10	0.642857	14	0.678
chr5	57814685	A	G	sik2a	Missense p.I268T, p.I761T	0.5	6	0.636364	11	0.644
chr8	26438282	A	T	zgc:136971	Missense p.E330D	0.5	12	0.636364	11	0.68
chr19	7070415	A	G	tapbp.2	Missense p.V47A	0.5	2	0.636364	11	1
chr21	3797505	G	A	spout1	Missense p.R39Q	0.5	38	0.636364	44	0.265
chr5	57106702	T	A	man2a1	Missense p.Q467L	0.5	38	0.634615	52	0.28
chr9	3490996	T	G	cybrd1	Missense p.E228D	0.5	50	0.62963	54	0.235
chr1	59070766	A	T	LOC100007488	Missense p.I75F	0.5	66	0.621212	66	0.219
chr5	26800032	C	T	tcn2	Missense p.H172Y	0.5	16	0.619048	21	0.519
chr5	72102129	G	C	thnsl2	Missense p.R132G	0.5	50	0.619048	42	0.296
chr2	23613549	G	C	rpp40	Missense p.E82Q	0.5	14	0.615385	26	0.521
chr9	41505318	C	T	mfsd6b	Missense p.V163I	0.5	44	0.610169	59	0.317
chr20	6811519	G	C	igfbp1a	Missense p.P134A	0.5	36	0.607843	51	0.382
chr22	918930	G	C	cacna1sa	Missense p.T1658R	0.5	20	0.607143	28	0.56
chr16	32186181	C	T	zufsp	Missense p.T51I	0.5	20	0.606061	33	0.57
chr2	56910378	C	T	zgc:85843	Missense p.P331L	0.5	68	0.6	75	0.243
chr5	51177565	C	T	snapc4	Missense p.G640S	0.5	12	0.6	15	0.707
chr5	57621710	GTTC	G	zgc:193711	Non-frameshift indel p.134_135del	0.5	14	0.6	25	0.738
chr21	34129097	T	TGAC	hmgb3b	Non-frameshift indel p.D189delinsDD	0.5	16	0.6	5	1
chr20	5278532	C	T	cyp46a1.3	Missense p.R330K	0.5	38	0.596491	57	0.403
chr5	51910295	A	T	thbs4a	Missense p.T67S	0.5	34	0.580645	31	0.62
chr20	22800581	A	G	scfd2	Missense p.E203G	0.5	32	0.575	40	0.635
chr5	51898933	C	G	mtx3	Missense p.V113L	0.5	22	0.571429	28	0.776
chr17	31622367	A	G	cinp	Missense p.S67G	0.5	14	0.571429	7	1
chr20	36649769	C	G	slc5a6a	Missense p.V461L	0.5	8	0.571429	14	1
chr5	52568634	C	A	mamdc2a	Missense p.A43S	0.5	82	0.570175	114	0.384
chr8	17904569	C	T	slc44a5b	Missense p.T327I	0.5	20	0.566667	30	0.774
chr7	37905353	C	A	heatr3	Missense p.M401I	0.5	20	0.56	25	0.769
chr16	20178507	C	G	hacl1	Missense p.I276M	0.5	12	0.55	20	1
chr15	1158649	A	G	mlf1	Missense p.N99S, p.N102S	0.5	94	0.547826	115	0.578
chr20	25579015	G	C	cyp2p8	Missense p.S377T	0.5	24	0.541667	24	1
chr23	37076417	T	C	ints11	Splice site	0.5	54	0.54	50	0.699
chr14	2198835	T	A	pcdh2ab8	Missense p.M247L	0.5	22	0.529412	17	1
chr21	34793384	C	G	chm	Missense p.P662A	0.5	36	0.529412	34	0.816
chr22	9862922	T	A	si:dkey-253d23.3	Missense p.L19Q	0.5	20	0.521739	23	1
chr1	33374063	C	G	cd99	Missense p.V104L	0.5	18	0.5	22	1
chr1	41462871	C	G	si:ch211-89o9.4	Missense p.L485V	0.5	34	0.5	38	1
chr1	58547764	C	A	slc27a1b	Missense p.A532S	0.5	28	0.5	42	1
chr7	4621745	A	T	zgc:162060	Missense p.E175V	0.5	26	0.5	26	1
chr7	45851949	A	C	shcbp1	Missense p.F47C	0.5	12	0.5	10	1
chr12	19388080	G	A	rsl1d1	Missense p.V195I	0.5	14	0.5	12	1
chr19	42571092	A	T	zgc:103438	Missense p.V104D	0.5	8	0.5	14	1
chr20	34793738	A	G	il17a/f3	Missense p.I157V	0.5	14	0.5	12	1
chr24	40953221	A	G	scn5lab	Missense p.N35S	0.5	52	0.487805	41	1
chr19	34994779	C	G	si:rp71-45k5.2	Missense p.S150T	0.5	28	0.486486	37	1
chr16	32186375	G	A	zufsp	Missense p.A116T	0.5	14	0.484848	33	1
chr17	42018680	A	T	kiz	Missense p.N417I	0.5	30	0.483871	31	1
chr1	47416639	G	A	gja5b	Stopgain p.R68X	0.5	70	0.47619	63	0.863
chr5	54776329	A	C	pik3r1	Missense p.S253A	0.5	28	0.475	40	1
chr2	22659880	C	G	zgc:161973	Missense p.T5S	0.5	20	0.473684	38	1
chr20	23953026	G	C	casp8ap2	Missense p.E1118D	0.5	12	0.473684	19	1
chr7	4988721	C	T	si:dkey-81n2.1	Missense p.A183V	0.5	32	0.471698	53	0.826
chr17	26639744	G	A	ttc7b	Missense p.A302T	0.5	18	0.470588	17	1
chr5	57674118	G	C	crfb12	Missense p.A478G	0.5	20	0.46875	32	1
chr1	45576792	T	G	atf7ip	Missense p.D256A	0.5	8	0.466667	15	1
chr7	38377080	A	T	rhpn2	Missense p.L258F	0.5	20	0.466667	30	1
chr24	18461772	G	C	zgc:112332	Missense p.A69G	0.5	20	0.458333	24	1
chr15	1182488	T	TAC	lxn	Splice site	0.5	46	0.454545	55	0.692
chr13	760244	G	A	nrxn1b	Missense p.M847I	0.5	32	0.45	20	0.781
chr15	37584024	G	A	proser3	Missense p.L212F	0.5	30	0.45	40	0.81
chr2	42399486	G	T	slco5a1b	Missense p.D307E	0.5	30	0.444444	36	0.805
chr15	38126782	A	C	si:dkey-24p1.1	Missense p.S263A	0.5	20	0.444444	27	0.773
chr1	45923630	C	A	lipt1	Missense p.H255N	0.5	38	0.439024	41	0.655
chr7	4621614	T	G	zgc:162060	Missense p.F131L	0.5	26	0.4375	32	0.792
chr18	17425666	G	T	ces3	Missense p.A439S	0.5	8	0.4375	16	1
chr18	17425667	C	T	ces3	Missense p.A439V	0.5	8	0.4375	16	1
chr17	28770666	G	C	opn6b	Missense p.H4Q	0.5	12	0.428571	14	1
chr14	15091304	C	A	uvssa	Missense p.R465L	0.5	104	0.425373	134	0.294
chr18	29923622	G	A	mhc2dbb	Missense p.A226V	0.5	20	0.423077	26	0.766
chr17	30749295	A	AAC	ldah	Frameshift p.P9fs	0.5	50	0.422222	45	0.538
chr3	5420928	T	C	trim35-7	Missense p.I304V	0.5	38	0.421053	38	0.646
chr22	9862913	G	A	si:dkey-253d23.3	Missense p.R16Q	0.5	18	0.421053	19	0.746
chr13	28762682	T	A	prom2	Missense p.L400I	0.5	32	0.418605	43	0.639
chr2	43642598	G	A	itgb1b.2	Missense p.S481F	0.5	6	0.416667	12	1
chr24	5898354	A	G	mastl	Missense p.K452E	0.5	48	0.413793	58	0.435
chr17	30749294	C	T	ldah	Missense p.P9L	0.5	48	0.413043	46	0.416
chr17	30749296	G	GT	ldah	Frameshift p.V10fs	0.5	50	0.413043	46	0.419
chr21	19331210	A	G	helq	Missense p.Y53C	0.5	28	0.410256	39	0.619
chr16	50103797	C	T	nr1d2a	Missense p.P258L	0.5	66	0.402174	92	0.257
chr3	50131196	C	T	btr02	Missense p.M240I	0.5	10	0.4	25	0.712
chr7	45840234	T	A	shcbp1	Missense p.I479L	0.5	10	0.4	10	1
chr7	46010081	C	T	zgc:162297	Missense p.R212Q	0.5	12	0.4	10	0.691
chr17	30473005	C	G	si:ch211-175f11.5	Missense p.D49H	0.5	14	0.4	10	0.697
chr16	54964281	G	C	wdtc1	Missense p.D109E	0.5	56	0.393443	61	0.269
chr18	17425675	T	TC	ces3	Frameshift p.F442fs	0.5	10	0.388889	18	0.698
chr22	9862900	G	A	si:dkey-253d23.3	Missense p.V12I	0.5	14	0.388889	18	0.721
chr3	12759573	G	A	cyp2k17	Missense p.D210N	0.5	26	0.384615	39	0.446
chr1	47113495	A	C	setd4	Missense p.L75V	0.5	24	0.382353	34	0.427
chr7	45829330	T	C	shcbp1	Missense p.I653V	0.5	10	0.375	8	0.664
chr12	10375451	G	A	mki67	Missense p.T324I	0.5	12	0.375	24	0.499
chr3	74729	C	A	zgc:165518	Missense p.A251S	0.5	20	0.363636	11	0.707
chr17	29306670	C	T	tecpr2	Missense p.V539I	0.5	38	0.355556	45	0.265
chr3	68026	A	C	zgc:165518	Missense p.V1325G	0.5	22	0.352941	17	0.517
chr23	31953228	A	T	nemp1	Missense p.T443S	0.5	22	0.352941	34	0.405
chr14	2000652	C	T	pcdh2g17	Missense p.V238I	0.5	14	0.35	20	0.487
chr3	53211520	C	T	brd4	Missense p.A1065V	0.5	50	0.346154	52	0.16
chr14	2267283	C	T	pcdh2aa15	Missense p.S78N	0.5	20	0.342857	35	0.27
chr15	38019260	C	G	si:ch73-380l3.2	Stopgain p.Y130X	0.5	40	0.338983	59	0.144
chr5	56280391	A	G	aatf	Missense p.N120D	0.5	12	0.333333	12	0.68
chr12	29251464	AGAT	A	bms1	Non-frameshift indel p.550_550del	0.5	12	0.333333	6	0.638
chr17	20514752	A	G	neurl1ab	Missense p.M191V	0.5	16	0.333333	18	0.487
chr20	22907816	A	T	scfd2	Missense p.T479S	0.5	14	0.333333	21	0.483
chr20	42884992	G	A	pimr110	Missense p.D498N	0.5	12	0.333333	9	0.66
chr7	56679621	T	A	LOC565422	Missense p.H89Q	0.5	36	0.321429	28	0.204
chr17	2765784	TGGA	T	kcnk10b	Non-frameshift indel p.498_499del	0.5	48	0.316667	60	0.075
chr14	30543846	A	C	her5	Missense p.T149P	0.5	10	0.315789	19	0.432
chr4	76761401	A	G	ms4a17a.4	Missense p.N206S	0.5	36	0.307692	52	0.079
chr17	13108620	TCAGGAG	T	pnn	Non-frameshift indel p.355_356del	0.5	42	0.30303	33	0.102
chr4	76761388	C	T	ms4a17a.4	Missense p.P202S	0.5	36	0.3	50	0.074
chr14	2327324	A	T	pcdh2aa1	Missense p.S168T	0.5	26	0.296296	27	0.166
chr20	25401171	T	C	itsn2a	Missense p.I145M	0.5	10	0.294118	17	0.415
chr3	6326378	T	G	zgc:136767	Missense p.F102V	0.5	12	0.285714	21	0.274
chr3	6326379	T	C	zgc:136767	Missense p.F102S	0.5	12	0.285714	21	0.274
chr21	17307144	C	T	tsc1b	Missense p.S18F	0.5	22	0.285714	14	0.302
chr9	31787077	G	A	itgbl1	Missense p.E219K	0.5	18	0.272727	11	0.273
chr19	6993753	G	A	LOC561143,kifc1	Missense p.R156K	0.5	10	0.266667	15	0.397
chr17	12758690	CTG	C	brms1la	Splice site	0.5	24	0.259259	27	0.091
chr3	468786	A	G	dicp1.1	Missense p.K190R	0.5	16	0.25	20	0.169
chr10	3532318	G	C	pla2g3	Missense p.R527P	0.5	28	0.244444	45	0.041
chr15	22271186	T	A	spa17	Missense p.D127E	0.5	16	0.24	25	0.105
chr6	43455914	G	T	zgc:113054	Missense p.K177N	0.5	32	0.236842	38	0.027
chr20	104283	C	G	si:ch1073-155h21.1	Missense p.Q542E	0.5	26	0.230769	13	0.169
chr20	104284	A	G	si:ch1073-155h21.1	Missense p.Q542R	0.5	26	0.230769	13	0.169
chr14	2001279	G	C	pcdh2g17	Missense p.L29V	0.5	20	0.225806	31	0.068
chr5	51171052	A	T	snapc4	Missense p.H934Q	0.5	10	0.222222	18	0.21
chr18	21376506	C	G	hydin	Missense p.Q3057E	0.5	10	0.222222	9	0.35
chr24	9649826	C	A	nphp3	Missense p.P775H	0.5	42	0.222222	45	0.008
chr6	59430551	C	G	gli1	Missense p.G871A	0.5	70	0.214286	56	0.001
chr16	11952665	G	A	cd4-2	Missense p.T222I	0.5	10	0.214286	14	0.204
chr3	13535786	A	T	amdhd2	Missense p.F159Y	0.5	54	0.197802	91	0
chr9	22056524	C	T	crygmxl1	Missense p.R169K	0.5	20	0.181818	22	0.049
chr18	46453257	G	T	sphkap	Missense p.L83M	0.5	10	0.181818	11	0.183
chr9	10003303	T	C	ugt1a7	Missense p.N144D	0.5	24	0.176471	34	0.011
chr6	41450581	G	A	cplane2	Missense p.R165H	0.5	16	0.166667	24	0.037
chr6	60129848	C	T	aurka	Missense p.S129L	0.5	16	0.166667	18	0.066
chr14	24081628	A	G	msx2a	Missense p.C87R	0.5	12	0.166667	6	0.316
chr6	60139286	C	T	aurka	Missense p.P386S	0.5	38	0.153846	26	0.007
chr13	1368994	C	T	gdf10b,ifngr1l	Missense p.L106F	0.5	44	0.136364	44	0
chr18	14698893	T	TGAA	uri1	Non-frameshift indel p.D190delinsDE	0.5	24	0.135135	37	0.003
chr4	15006378	C	A	zc3hc1	Missense p.D40E	0.5	16	0.133333	15	0.054
chr1	43971115	G	A	scpp9	Missense p.A86V	0.5	22	0.130435	23	0.011
chr2	43642535	C	T	itgb1b.2	Missense p.G502D	0.5	12	0.125	16	0.044
chr18	17484451	C	G	foxl1	Missense p.E294Q	0.5	18	0.125	16	0.03
chr9	19652540	G	A	pdxka	Missense p.A253T	0.5	14	0.117647	17	0.044
chr3	24209715	T	A	adsl	Missense p.S65T	0.5	10	0.111111	9	0.141
chr6	34872902	A	G	il23r	Missense p.N101D	0.5	18	0.107143	28	0.005
chr3	45289476	G	A	pdpk1a	Missense p.P385L	0.5	20	0.0833333	12	0.023
chr2	43642544	A	AT	itgb1b.2	Frameshift p.M499fs	0.5	10	0.0714286	14	0.05
chr3	17710111	A	G	dhx58	Missense p.K644E	0.5	46	0	58	0
Allele fraction ≥ 25 and < 50 % in il10e46/e46
chr6	58956184	G	A	mars	Missense p.A192V	0.495413	109	0.252174	115	0
chr20	36828948	A	C	heca	Missense p.M178L	0.494949	99	0.594595	74	0.219
chr10	21987	A	G	tiprl	Missense p.D261G	0.494949	99	0.509434	106	0.889
chr15	22303566	T	C	zgc:194114	Missense p.I199V	0.493827	81	0.28125	64	0.011
chr10	26937	G	T	riox2	Missense p.E438D	0.493333	75	0.527778	72	0.742
chr6	43020537	A	T	glyctk	Missense p.V295D	0.493333	75	0.205882	102	0
chr24	35565147	G	A	cebpd	Missense p.A115T	0.493151	73	0.625	72	0.133
chr7	4499667	A	G	si:dkey-83f18.11	Missense p.E43G	0.492754	69	0.586667	75	0.316
chr7	4499664	G	A	si:dkey-83f18.11	Missense p.R42K	0.492537	67	0.643836	73	0.088
chr8	9743097	C	A	gripap1	Missense p.Q595K	0.492063	63	0.759494	79	0.001
chr20	6999828	A	G	adcy1a	Missense p.V5A	0.492063	63	0.627451	51	0.186
chr15	9297445	G	A	slc37a4a	Missense p.G5E	0.492063	63	0.31746	63	0.069
chr20	243638	G	T	lama4	Missense p.R1120S	0.491803	61	0.428571	56	0.578
chr17	44444396	G	A	ap5m1	Missense p.V240M	0.491803	61	0.297297	74	0.033
chr4	76587445	C	A	ms4a17a.11	Missense p.L189I	0.491803	61	0.216667	60	0.002
chr23	1725245	A	G	rabggta	Missense p.I533V	0.491525	59	0.743243	74	0.004
chr24	31090636	C	T	hccsb	Missense p.A75T	0.490566	53	0.626866	67	0.143
chr9	32655735	T	C	gzm3	Missense p.K108E	0.490566	53	0.184211	38	0.004
chr20	6078929	G	T	tshr	Missense p.V457L	0.489796	49	0.517857	56	0.846
chr13	318209	G	C	irf1a	Missense p.G233A	0.489796	49	0.5	60	1
chr17	36699801	C	G	myo6b	Missense p.R1120S	0.489796	49	0.357143	56	0.234
chr9	32655758	A	T	gzm3	Missense p.M100K	0.489796	49	0.205128	39	0.007
chr5	48833039	C	A	adgrv1	Missense p.D5060E	0.489362	47	0.55814	43	0.534
chr17	30784396	A	G	ldah	Missense p.Q172R	0.489362	47	0.509091	55	1
chr2	42025641	A	T	gbp1	Missense p.V441D	0.489362	47	0.27451	51	0.037
chr21	34836907	T	A	zgc:56585	Missense p.T167S, p.T254S	0.488889	45	0.538462	39	0.668
chr19	42454822	C	T	pogza	Missense p.P1082S	0.488889	45	0.431373	51	0.682
chr3	54577514	A	G	p2ry11	Missense p.K216R	0.488889	45	0.295455	44	0.083
chr7	4540363	G	A	si:dkey-83f18.9	Missense p.S353N	0.488372	43	0.583333	60	0.423
chr6	15447076	C	A	tmtops2a	Missense p.P355H	0.488372	43	0.5	42	1
chr24	42153215	G	A	serpinb1l3	Missense p.A69T	0.488189	127	0.602041	98	0.106
chr6	154966	G	A	zglp1	Missense p.G136R	0.488	125	0.276596	141	0.001
chr25	7920199	T	G	glcea	Missense p.Y286S	0.487805	41	0.482759	29	1
chr3	7276672	T	C	zgc:173577	Missense p.H249R	0.487805	41	0.4	25	0.612
chr9	48840683	T	C	nostrin	Missense p.T422A	0.487805	41	0.308824	68	0.07
chr6	13229990	G	A	ndufs1	Missense p.E512K	0.4875	80	0.240964	83	0.001
chr23	4356141	C	T	mybl2a	Missense p.H299Y	0.486486	37	0.830189	53	0.001
chr5	51902253	A	G	mtx3	Missense p.F41S	0.486486	37	0.682927	41	0.107
chr19	42273094	C	G	si:ch211-191i18.2	Missense p.E25Q	0.486486	37	0.647059	34	0.232
chr17	20206980	G	A	gnrh3	Missense p.M63I	0.486486	37	0.235294	34	0.048
chr3	26021111	C	T	foxred2	Missense p.L17F	0.486486	37	0.108108	37	0.001
chr2	941907	C	G	si:ch211-241e1.5	Missense p.P444A	0.486111	72	0.320988	81	0.047
chr25	35656850	C	G	lrrk2	Missense p.Q449H	0.485714	35	0.5	42	1
chr10	2754858	G	C	grk5	Missense p.A583P	0.485714	70	0.209302	86	0
chr20	255842	T	A	lama4	Missense p.V1756E	0.484848	33	0.475	40	1
chr4	4725596	G	A	creb3l2	Missense p.S161F	0.484848	33	0.451613	31	0.808
chr2	43948345	G	T	si:ch211-195h23.3	Missense p.G176C	0.484848	33	0.384615	52	0.378
chr24	2462355	A	G	ly86	Missense p.L129S	0.484375	64	0.474359	78	1
chr7	4649611	A	C	si:dkey-83f18.3	Missense p.K135T	0.484375	64	0.346535	101	0.103
chr8	9668449	C	A	ptpn18	Missense p.L250F	0.483871	31	0.789474	19	0.041
chr20	39360435	T	A	pbk	Missense p.Q310L	0.483871	31	0.684211	19	0.242
chr23	9823588	C	A	prkcbp1l	Missense p.V740F	0.483871	93	0.649123	114	0.023
chr2	35496922	A	T	kiaa0040	Missense p.K75N	0.483871	31	0.612903	31	0.444
chr5	46494544	T	A	hapln1a	Missense p.Q281L, p.Q273L	0.483871	31	0.59375	32	0.453
chr23	37089052	C	A	cptp	Missense p.H72N	0.483871	62	0.5	72	0.864
chr7	57961926	C	A	ank2b	Missense p.E693D	0.483871	31	0.388889	36	0.468
chr17	38298172	A	C	mbip	Missense p.H122P	0.483871	31	0.368421	38	0.462
chr9	48195400	C	T	phgdh	Missense p.S354N	0.483871	93	0.344444	90	0.072
chr5	12047321	T	G	nipsnap1	Missense p.T97P	0.483333	60	0.569892	93	0.322
chr5	67543174	A	G	zbtb20	Missense p.I201T	0.483146	89	0.717391	92	0.001
chr7	5156139	T	A	zgc:195075	Missense p.Y374F	0.482759	58	0.686275	51	0.035
chr6	21581610	C	G	si:dkey-43k4.3	Missense p.S84T	0.482759	29	0.666667	24	0.266
chr1	9643528	C	A	ugt5b2	Missense p.G366V	0.482759	29	0.580645	31	0.605
chr8	25320993	C	T	eps8l3b	Missense p.A307T	0.482759	29	0.551724	29	0.793
chr24	5277185	G	A	plod2	Missense p.V252M	0.482759	29	0.522727	44	0.813
chr14	2076144	T	C	pcdh2g4,pcdh2g5	Missense p.T352A	0.482759	29	0.5	16	1
chr1	46624295	C	T	cdadc1	Missense p.R299K	0.482759	58	0.404255	47	0.438
chr14	15099779	G	C	uvssa	Missense p.T408R	0.482759	29	0.391304	23	0.581
chr24	6339570	CTCT	C	zgc:174877	Non-frameshift indel p.538_539del	0.482759	29	0.380952	21	0.569
chr13	804920	G	C	nrxn1b	Missense p.S329T, p.S1356T	0.482759	29	0.189189	37	0.016
chr3	24627250	A	T	zgc:171506	Missense p.I203L, p.I425L	0.482759	29	0.075	40	0
chr5	48811206	C	T	adgrv1	Missense p.T3863I	0.482353	85	0.597561	82	0.163
chr23	6879390	T	G	trim35-39	Missense p.H78P	0.482143	56	0.77551	49	0.003
chr3	14633761	A	C	tspan35	Missense p.Q140P	0.482143	56	0.147541	61	0
chr20	7053496	G	A	sirt5	Missense p.T292M	0.481481	27	0.744186	43	0.04
chr7	4972966	G	C	si:dkey-81n2.2	Missense p.R133T	0.481481	27	0.647059	34	0.297
chr5	54414616	A	T	bspry	Missense p.Q315L	0.481481	54	0.630435	46	0.161
chr2	56910323	G	A	zgc:85843	Missense p.V313I	0.481481	54	0.597015	67	0.271
chr20	50016616	G	A	riox1	Missense p.E65K	0.481481	27	0.588235	34	0.447
chr5	55588562	T	C	gnaq	Missense p.T304A	0.481481	54	0.575	40	0.409
chr6	23117185	G	A	ten1	Stopgain p.Q35X	0.481481	27	0.518519	27	1
chr9	32811782	G	C	mxc	Missense p.Q102E	0.481481	27	0.466667	30	1
chr1	58625201	C	A	zgc:174890	Missense p.R478S	0.481481	27	0.4	25	0.588
chr14	2069080	G	C	pcdh2g7	Missense p.Q192E	0.481481	27	0.366667	30	0.429
chr24	6024401	A	T	pdss1	Missense p.C8S	0.481481	27	0.352941	34	0.432
chr17	2000274	C	CGAT	spint1a	Non-frameshift indel p.A473delinsIA	0.481481	54	0.315789	57	0.084
chr15	21970646	C	T	ttc12	Missense p.A462V	0.481481	27	0.1875	32	0.025
chr9	34161893	T	TGATGAA	gpr161	Non-frameshift indel p.D516delinsDDE	0.481481	27	0.0714286	28	0.001
chr14	51169316	G	T	unc5a	Missense p.Q772K	0.481013	79	0.62963	108	0.052
chr25	7913996	G	T	ambra1b	Missense p.P326T	0.480769	52	0.5	58	0.851
chr14	565193	T	G	nudt6	Missense p.Y326D	0.480769	52	0.27451	51	0.042
chr5	67178814	G	C	cdca5	Missense p.L192V	0.48	25	0.827586	29	0.01
chr2	35731033	C	G	ankrd45	Missense p.T185S	0.48	25	0.689655	29	0.167
chr17	49641136	A	G	zgc:113372	Missense p.T49A	0.48	25	0.5625	32	0.599
chr23	36312308	G	A	nfe2	Missense p.R189C	0.48	25	0.56	25	0.778
chr14	30970895	C	T	zgc:92907	Missense p.G36D	0.48	25	0.548387	31	0.788
chr23	37093324	A	C	ubxn10	Missense p.N98H	0.48	50	0.543478	46	0.548
chr17	20256603	A	C	add3b	Missense p.H426Q	0.48	25	0.5	26	1
chr15	41305690	C	T	usp16	Missense p.R150K	0.48	50	0.486111	72	1
chr23	37476558	G	A	pink1	Missense p.G435S	0.48	25	0.481481	27	1
chr14	4061397	C	T	enpp6	Missense p.D116N	0.48	50	0.472727	55	1
chr23	37469924	A	G	pink1	Missense p.T289A	0.48	25	0.461538	26	1
chr12	3927276	T	G	zgc:92040	Missense p.K463N	0.48	50	0.412698	63	0.568
chr3	36125556	T	TTTC	coil	Non-frameshift indel p.K150delinsKK	0.48	25	0.318182	22	0.373
chr17	25602857	C	G	iars2	Missense p.D781E	0.48	25	0.259259	27	0.15
chr4	76462725	G	C	zgc:113119	Missense p.K78N	0.48	75	0.246377	69	0.005
chr20	104281	C	G	si:ch1073-155h21.1	Missense p.T541S	0.48	25	0.181818	11	0.142
chr14	52358867	A	T	cox18	Missense p.S30C	0.479675	123	0.4	110	0.237
chr7	38529766	G	C	nudt19	Missense p.S157T	0.479452	73	0.517857	56	0.724
chr10	1956375	A	G	tdgf1	Missense p.V172A, p.V179A	0.478873	71	0.555556	54	0.471
chr8	23361640	G	C	dnmt3ba	Missense p.C331S	0.478261	23	0.875	16	0.017
chr1	59091862	C	G	mfap4	Missense p.T222S	0.478261	23	0.785714	14	0.09
chr5	63296598	T	G	gsnb	Missense p.K506Q	0.478261	23	0.740741	27	0.081
chr19	425870	G	C	dus3l	Missense p.T424S	0.478261	23	0.72973	37	0.06
chr16	40537507	G	A	nagpa	Missense p.E502K	0.478261	23	0.714286	35	0.098
chr5	48779131	A	G	adgrv1	Missense p.E1888G	0.478261	23	0.7	30	0.157
chr5	50899088	T	G	arsk	Missense p.F10C	0.478261	23	0.586207	29	0.577
chr5	27424314	A	G	cyb561a3a	Missense p.I123V	0.478261	23	0.518519	27	1
chr23	18586794	G	T	ikbkg	Missense p.P249Q	0.478261	23	0.45	20	1
chr23	25001798	C	T	arhgap4a	Missense p.T279M	0.478261	23	0.428571	21	0.771
chr23	24974020	G	T	casp9	Missense p.R11L	0.478261	23	0.37931	29	0.576
chr2	42117906	C	T	trim55a	Missense p.A357T	0.478261	69	0.337838	74	0.092
chr2	42025632	T	G	gbp1	Missense p.E444A	0.478261	46	0.285714	49	0.06
[truncated: 4,983 more rows]
