# Supplementary material for: Interleukin 10 mutant zebrafish have an enhanced interferon gamma response and improved survival against a Mycobacterium marinum infection
Source: Sci Rep. 2018 Jul 9;8:10360. doi: 10.1038/s41598-018-28511-w (PMC6037744; doi:10.1038/s41598-018-28511-w)
Supplement: Supplementary file 3 — Supplementary Table S2 [file 41598_2018_28511_MOESM3_ESM.xlsx]

## Sheet: Supplementary Table S2
interleukin 10 mutant zebrafish have an enhanced interferon gamma response and improved survival against a Mycobacterium marinum infection
Sanna-Kaisa E. Harjula, Markus J.T. Ojanen, Sinja Taavitsainen, Matti Nykter, Mika Rämet*
Supplementary Table S2
Stop codon or frameshift causing mutations found in the whole genome sequencing analysis.
Mutations with allele fraction of ≥ 25 % in either of the groups are shown here. P values were calculated with Fisher's exact test, P < 0.05 was considered significant.
Chromosome	Position	Reference sequence	Mutated sequence	Gene	Mutation effect	Allele fraction in il10e46/e46	Total reads in il10e46/e46	Allele fraction in WT	Total reads in WT	P value
Allele fraction 100 % in il10e46/e46
chr11	21138119	A	T	il10	Stopgain p.K28X	1	9	0	12	0
chr22	6078391	A	C	si:dkey-19a16.2	Stopgain p.Y52X	1	21	1	61	1
Allele fraction ≥ 50 and < 100 % in il10e46/e46
chr20	25568916	CT	C	cyp2p7	Frameshift p.S43fs	0.753846	65	0.790323	62	0.676
chr24	16547360	A	T	sema5a	Stopgain p.K31X	0.72973	37	0.744681	47	1
chr20	46261469	C	CAT	taar14j	Frameshift p.S260fs	0.647059	17	0.666667	18	1
chr3	13440882	CTTCCT	C	si:dkey-117i10.1	Frameshift p.T24fs	0.642857	28	0.194444	36	0
chr17	16450701	G	GCC	efcab11	Frameshift p.A124fs	0.615385	26	0.6	25	1
chr24	9977936	TGA	T	zgc:171977	Frameshift p.L390fs	0.588235	34	0.6	30	1
chr8	25858331	A	AT	opn7c	Frameshift p.M399fs	0.555556	36	0.645161	31	0.618
chr2	51656679	AT	A	abhd4	Frameshift p.I332fs	0.52	50	0.791667	72	0.003
chr1	47416639	G	A	gja5b	Stopgain p.R68X	0.5	70	0.47619	63	0.863
chr15	38019260	C	G	si:ch73-380l3.2	Stopgain p.Y130X	0.5	40	0.338983	59	0.144
Allele fraction ≥ 25 and < 50 % in il10e46/e46
chr6	23117185	G	A	ten1	Stopgain p.Q35X	0.481481	27	0.518519	27	1
chr22	6099168	T	A	zgc:171887	Stopgain p.L270X	0.473684	19	0.724138	29	0.127
chr5	54416778	G	C	coq4	Stopgain p.Y272X	0.452381	42	0.644068	59	0.068
chr17	11391712	ATGTT	A	arid4a	Frameshift p.N1188fs	0.444444	36	0.3	50	0.181
chr10	25055	T	TGTGTGCGTGC	riox2	Frameshift p.V307fs	0.44186	86	0.372549	102	0.372
chr10	35009853	G	GGTTAACAC	exosc8	Stopgain p.G239_G240delinsGX	0.421053	19	0.363636	22	0.757
chr2	118346	G	GA	znfl2a	Frameshift p.Q305fs	0.402985	67	0.218182	55	0.033
chr19	7106900	TATCCC	T	psmb8a	Frameshift p.L155fs	0.390244	41	0.475	40	0.505
chr25	35664623	CT	C	lrrk2	Frameshift p.K16fs	0.388889	36	0.567568	37	0.162
chr7	39668850	G	GC	zgc:158564	Frameshift p.G6fs	0.38	50	0.4	45	1
chr14	5816714	G	A	kazald2	Stopgain p.Q24X	0.373333	75	0.44186	86	0.424
chr3	4536062	A	T	ftr43	Stopgain p.Y435X	0.367347	49	0.422222	45	0.674
chr19	20415113	A	AG	tbc1d5	Frameshift p.P499fs	0.363636	22	0.444444	36	0.593
chr19	20415118	ATGAC	A	tbc1d5	Frameshift p.P496fs	0.363636	22	0.421053	38	0.787
chr21	39187384	GTT	G	cryba1b	Frameshift p.R28fs	0.363636	22	0.030303	33	0.002
chr17	19506128	C	T	slc22a15	Stopgain p.R226X	0.34375	32	0.5	34	0.223
chr7	5156566	C	A	zgc:195075	Stopgain p.E232X	0.338235	68	0.551282	78	0.012
chr5	11413501	C	T	zgc:112294	Stopgain p.Q220X	0.333333	60	0.581818	55	0.009
chr16	42487920	C	T	herpud2	Stopgain p.Q164X	0.323529	68	0.518987	79	0.02
chr6	8072865	C	CA	palm3	Frameshift p.S359fs	0.318182	22	0.1	20	0.135
chr19	646131	G	A	slc6a18	Stopgain p.Q613X	0.310811	74	0.567568	74	0.003
chr23	36178138	C	A	hoxc1a	Stopgain p.S12X	0.310345	29	0.282051	39	1
chr7	58130525	ATG	A	ank2b	Frameshift	0.305085	59	0.363636	55	0.555
chr19	19738811	G	GA	hoxa11a	Frameshift p.E298fs	0.3	40	0.431034	58	0.21
chr2	47811514	GT	G	mbnl1	Frameshift p.F282fs	0.298246	57	0.261364	88	0.705
chr15	43923860	G	GGTGTGT	naalad2	Stopgain p.E264delinsGVX	0.295455	44	0.181818	33	0.295
chr25	3360318	A	AC	chchd3b	Frameshift p.T145fs	0.294118	34	0.411765	34	0.447
chr20	39399318	C	T	pimr136	Stopgain p.Q495X	0.294118	34	0.351852	54	0.646
chr16	20014268	TATTGTCTGA	T	ahr1a	Frameshift p.I652fs	0.290323	31	0.592593	27	0.033
chr15	44188370	C	CGA	zgc:165514	Frameshift p.D209fs	0.280702	57	0.33871	62	0.555
chr20	776081	A	AACACACACAC	myo6a	Frameshift p.X1289delinsX	0.277778	72	0.321429	84	0.602
chr7	73453601	T	A	cbln8	Stopgain p.L26X	0.266667	30	0.378378	37	0.435
chr14	7519685	T	TA	gfra3	Frameshift p.X459delinsX	0.266667	30	0.333333	30	0.779
chr4	76500798	T	A	ms4a17a.17	Stopgain p.Y160X	0.264706	68	0.24	75	0.847
chr4	72217012	G	T	zgc:165515	Stopgain p.E67X	0.263158	38	0.0925926	54	0.044
chr6	49771733	C	T	ctsz	Stopgain p.Q32X	0.259259	27	0.678571	28	0.003
chr10	24771	G	GGTGT	riox2	Frameshift p.Q245fs	0.255474	137	0.268908	119	0.887
chr23	25942120	T	TA	pkig	Frameshift p.X78delinsX	0.25	40	0.439024	41	0.102
chr21	45334440	GGTGTGT	G	tcf7	Frameshift p.G331fs	0.25	80	0.164948	97	0.191
Allele fraction < 25 % il10e46/e46 and > 25 % in WT
chr19	316892	C	CATCTG	ctss1	Frameshift p.T238fs	0.220779	77	0.43956	91	0.003
chr8	16587853	CT	C	calr	Frameshift p.K216fs	0.203125	64	0.30597	134	0.172
chr2	41936758	G	T	ebi3	Stopgain p.Y270X	0.162791	43	0.393443	61	0.016
chr8	16587873	T	A	calr	Stopgain p.K210X	0.123077	65	0.285714	126	0.011
chr1	31846955	C	A	nt5c2b	Stopgain p.E45X	0.0909091	11	0.5	16	0.042
chr25	19706102	GCTTTACAGCTGTTTTGAC	G	mxg	Frameshift p.A241fs	0.0714286	14	0.448276	29	0.016
