# Supplementary material for: Interleukin 10 mutant zebrafish have an enhanced interferon gamma response and improved survival against a Mycobacterium marinum infection
Source: Sci Rep. 2018 Jul 9;8:10360. doi: 10.1038/s41598-018-28511-w (PMC6037744; doi:10.1038/s41598-018-28511-w)
Supplement: Supplementary file 4 — Supplementary Table S3 [file 41598_2018_28511_MOESM4_ESM.xlsx]

## Sheet: Supplementary Table S3
interleukin 10 mutant zebrafish have an enhanced interferon gamma response and improved survival against a Mycobacterium marinum infection
Sanna-Kaisa E. Harjula, Markus J.T. Ojanen, Sinja Taavitsainen, Matti Nykter, Mika Rämet*
Supplementary Table S3
Stop codon or frameshift causing mutations found in the whole genome sequencing analysis that differ significantly between il10e46/e46 and WT zebrafish
Mutations with allele fraction of ≥ 25 % in either of the groups are shown here. P values were calculated with Fisher's exact test, P < 0.05 was considered significant.
Chromosome	Position	Reference sequence	Mutated sequence	Gene	Mutation effect	Allele fraction in il10e46/e46	Total reads in il10e46/e46	Allele fraction in WT	Total reads in WT	P value
chr11	21138119	A	T	il10	Stopgain p.K28X	1	9	0	12	0
chr3	13440882	CTTCCT	C	si:dkey-117i10.1	Frameshift p.T24fs	0.642857	28	0.194444	36	0
chr21	39187384	GTT	G	cryba1b	Frameshift p.R28fs	0.363636	22	0.030303	33	0.002
chr2	51656679	AT	A	abhd4	Frameshift p.I332fs	0.52	50	0.791667	72	0.003
chr19	646131	G	A	slc6a18	Stopgain p.Q613X	0.310811	74	0.567568	74	0.003
chr6	49771733	C	T	ctsz	Stopgain p.Q32X	0.259259	27	0.678571	28	0.003
chr19	316892	C	CATCTG	ctss1	Frameshift p.T238fs	0.220779	77	0.43956	91	0.003
chr5	11413501	C	T	zgc:112294	Stopgain p.Q220X	0.333333	60	0.581818	55	0.009
chr8	16587873	T	A	calr	Stopgain p.K210X	0.123077	65	0.285714	126	0.011
chr7	5156566	C	A	zgc:195075	Stopgain p.E232X	0.338235	68	0.551282	78	0.012
chr2	41936758	G	T	ebi3	Stopgain p.Y270X	0.162791	43	0.393443	61	0.016
chr25	19706102	GCTTTACAGCTGTTTTGAC	G	mxg	Frameshift p.A241fs	0.0714286	14	0.448276	29	0.016
chr16	42487920	C	T	herpud2	Stopgain p.Q164X	0.323529	68	0.518987	79	0.02
chr2	118346	G	GA	znfl2a	Frameshift p.Q305fs	0.402985	67	0.218182	55	0.033
chr16	20014268	TATTGTCTGA	T	ahr1a	Frameshift p.I652fs	0.290323	31	0.592593	27	0.033
chr1	31846955	C	A	nt5c2b	Stopgain p.E45X	0.0909091	11	0.5	16	0.042
chr4	72217012	G	T	zgc:165515	Stopgain p.E67X	0.263158	38	0.0925926	54	0.044
